# Supplementary material for: Drosophila muscleblind Codes for Proteins with One and Two Tandem Zinc Finger Motifs
Source: PLoS One. 2012 Mar 29;7(3):e34248. doi: 10.1371/journal.pone.0034248 (PMC3315501; doi:10.1371/journal.pone.0034248)
Supplement: Table S1 — RNA-Seq analysis of mbl -mutant Drosophila embryos. Output from CLC Genomics Workbench sorted for unique intron-exon reads (column L). (XLSX) [file pone.0034248.s001.xlsx]

## Sheet: mbl_mut_Oct2010 RNA-Seq
RNAseq analysis of mbl-mutant Drosophila embryos
Feature ID	Expression values	Transcripts annotated	Detected transcripts	Exon length	Unique gene reads	Total gene reads	Unique exon reads	Total exon reads	Unique exon-exon reads	Total exon-exon reads	Unique intron-exon reads	Total intron-exon reads	Exons	Putative exons	RPKM	Median coverage	Chromosome	Chromosome region start	Chromosome region end
Zasp66	356.835	13	4	3114	39922	40107	32752	32752	7035	7035	1629	1629	16	3	356.835	47	NT_037436	8617473	8631773
Mhc	1480.17	16	4	8414	371592	371592	367085	367085	35701	35701	1486	1486	32	0	1480.17	1661	NT_033779	16766737	16788766
Pde1c	35.0933	6	4	7070	10089	12584	7313	7313	287	287	1012	1012	17	2	35.0933	20	NT_033779	11814826	11928570
wupA	596.475	7	3	1740	48026	48026	30591	30591	8007	8007	992	992	13	0	596.475	281.5	NC_004354	17999586	18010855
CG12607	241.38	2	2	785	6445	6445	5585	5585	151	151	507	507	4	1	241.38	271	NT_037436	4446575	4448064
Mf	411.717	10	5	2927	43752	43752	35520	35520	7831	7831	484	484	15	2	411.717	125	NT_033777	10996347	11006143
CLIP-190	34.6232	10	5	7458	8689	8689	7611	7611	1035	1035	435	435	25	3	34.6232	16	NT_033779	17384739	17409698
Rm62	230.366	9	4	4219	31214	31214	28647	28647	2771	2771	337	337	14	1	230.366	226	NT_033777	1826153	1834301
Tm1	89.1645	13	11	8836	25614	25614	23222	23222	5025	5025	334	334	28	0	89.1645	29	NT_033777	11107254	11133702
MRP	119.53	17	1	7306	26157	26831	25407	25740	1783	1784	318	319	22	0	119.53	118	NT_033779	12719071	12744809
up	1743.95	10	3	1924	100165	100165	98899	98899	23279	23279	314	314	15	0	1743.95	2171.5	NC_004354	13487610	13496536
CAP	62.3305	17	15	17449	33241	33306	32000	32057	3046	3046	301	324	36	0	62.3305	42	NT_033778	6156528	6194529
CG34417	28.9975	8	6	19697	17265	17265	16835	16835	950	950	291	291	22	3	28.9975	22	NC_004354	6434804	6483213
CG11486	69.5011	15	4	3997	8439	8439	8188	8188	1369	1369	283	283	25	0	69.5011	69	NT_037436	3071128	3088493
Atpalpha	329.227	9	5	5644	56496	56497	54768	54769	4810	4810	266	266	19	0	329.227	333	NT_033777	16774436	16801022
CG10737	95.7241	12	4	4139	12348	12348	11678	11678	2097	2097	264	264	24	0	95.7241	112	NT_033778	15051652	15065728
CG15211	70.0158	4	0	1397	3078	3106	2855	2883	213	213	264	264	8	1	70.0158	71	NC_004354	10666577	10673014
Actn	143.796	5	4	3763	17210	18300	15949	15949	1834	1834	203	203	14	0	143.796	165	NC_004354	1919149	1936344
CG17549	318.4	4	2	1198	11465	11465	11243	11243	1706	1706	193	193	8	0	318.4	381	NT_033779	19387050	19390070
CG31211	47.4558	3	2	3047	4778	4778	4262	4262	277	277	183	183	11	0	47.4558	52	NT_033777	7775402	7779880
trol	121.753	8	4	15425	56689	56689	55355	55355	4809	4809	183	183	54	0	121.753	130	NC_004354	2365016	2439423
CG33205	507.549	8	2	4418	67251	67789	66093	66093	5434	5434	173	173	13	0	507.549	474	NT_037436	9809170	9827447
Sam-S	270.36	10	4	3113	25137	25137	24807	24807	4316	4316	165	165	17	0	270.36	217	NT_033779	106903	114433
fau	397.617	5	5	4103	48857	48857	48086	48086	5572	5572	161	161	12	0	397.617	304	NT_033777	6593888	6603090
VhaPPA1-1	478.401	1	1	1369	19525	19525	19304	19304	2583	2583	159	159	3	0	478.401	464	NT_033777	10728048	10729796
RpL23	4212.23	1	1	549	68209	68209	68161	68161	10956	10956	152	152	4	0	4212.23	4977	NT_033778	18741901	18743219
CG11347	99.648	6	3	2576	7771	7772	7566	7566	512	512	152	152	11	0	99.648	109	NT_037436	4406948	4420266
Tm2	961.869	3	3	2137	61183	61183	60586	60586	4903	4903	149	149	8	0	961.869	508	NT_033777	11135915	11140920
Ect4	48.8532	5	4	7526	11698	12904	10837	10837	518	518	145	145	18	4	48.8532	51	NT_037436	8067547	8101938
CG33181	25.7723	5	4	3944	3263	3264	2995	2996	226	226	142	142	15	0	25.7723	25	NC_004354	8383382	8410015
Ald	494.449	6	4	3217	47218	47218	46884	46884	3561	3561	136	136	11	0	494.449	148	NT_033777	22080404	22087313
Doa	26.4728	13	4	13358	11790	11845	10369	10423	975	975	136	136	28	5	26.4728	17	NT_033777	24713799	24748494
CG5028	100.013	5	4	2360	7158	7158	6957	6957	1008	1008	131	131	10	0	100.013	118.5	NT_033777	21506540	21509363
flower	46.854	3	3	1496	2623	2623	2066	2066	230	230	131	131	7	1	46.854	39	NT_037436	15803213	15809509
Cda5	24.7207	4	3	9773	7450	8124	7121	7121	655	655	130	130	16	0	24.7207	19	NT_033779	25402	59242
l(3)82Fd	35.6083	19	13	9687	11017	11487	10166	10167	1219	1219	130	130	44	0	35.6083	21	NT_033777	1098665	1176165
GluClalpha	11.4736	7	4	4950	2670	6656	1674	1674	237	237	129	129	22	7	11.4736	7	NT_033777	15556681	15601162
cpx	46.9577	21	13	5650	9252	11752	7820	7820	903	903	128	128	28	3	46.9577	15.5	NT_033777	105906	128309
CG10433	212.902	2	2	1108	7069	7069	6953	6953	810	810	126	126	4	0	212.902	233.5	NT_033778	17493181	17494458
kkv	38.9568	3	2	5700	6729	6739	6545	6545	530	530	125	125	14	0	38.9568	41	NT_033777	1203815	1218587
RpS10b	2128.86	2	2	750	47084	47084	47061	47061	4355	4355	125	125	4	0	2128.86	2755	NC_004354	19492064	19493111
Nup358	19.5364	1	1	8301	4850	4850	4780	4780	90	90	122	122	7	0	19.5364	20	NT_033777	21075316	21084457
Muc11A	67.0078	1	1	3326	9799	9799	6569	6569	106	106	122	122	4	1	67.0078	77	NC_004354	11953834	11959180
Aldh-III	56.0631	8	7	3588	6323	6323	5929	5929	1200	1200	121	121	24	0	56.0631	53.5	NT_033778	3354384	3364667
abba	65.2907	3	2	5492	11096	11096	10569	10569	722	722	121	121	17	0	65.2907	70	NT_033778	14874846	14896469
RpL30	1904.4	2	1	569	32585	32588	31939	31939	7058	7058	120	120	4	0	1904.4	2186	NT_033779	19008233	19009273
Pax	185.644	6	6	3781	21075	21339	20604	20689	2219	2219	119	119	16	0	185.644	133	NT_033779	19400781	19426424
Mp20	1662.43	2	1	911	44660	44660	44639	44639	6324	6324	116	116	5	0	1662.43	1882	NT_033778	9134157	9135278
Rim	11.1982	1	1	9892	3977	3977	3265	3265	365	365	116	116	25	2	11.1982	11	NT_033777	13700763	13734462
cora	175.06	4	3	6011	31149	31149	31016	31016	3489	3489	114	114	19	0	175.06	197	NT_033778	15116570	15131256
CG10512	77.7088	4	3	2379	5324	5480	5293	5449	216	216	113	113	6	0	77.7088	78	NT_037436	21196020	21201194
tmod	45.672	12	10	5503	8393	8923	7408	7408	734	734	112	112	23	0	45.672	21	NT_033777	26358336	26404627
Glycogenin	74.204	3	3	4686	11481	11485	10245	10249	528	528	110	110	8	0	74.204	76	NT_033778	17087979	17100474
CG42540	19.3556	4	3	5099	3721	3722	2908	2909	387	387	110	110	14	0	19.3556	15	NT_037436	4556087	4592295
lola	20.5404	26	17	24804	16642	16642	15017	15017	1109	1109	109	109	38	6	20.5404	9	NT_033778	6369712	6430767
CG7766	52.8067	5	4	5100	8449	8449	7938	7938	829	829	109	109	17	0	52.8067	57	NC_004354	8987639	8997756
RpL11	2942.97	1	1	694	60208	60223	60200	60200	17848	17848	107	107	5	0	2942.97	3280.5	NT_033778	15329854	15331014
Shab	21.2924	7	4	10663	6410	8269	5019	6692	236	360	106	131	19	3	21.2924	21	NT_037436	2895214	2959579
CG8709	89.2825	13	3	5179	13701	15571	13445	13629	1530	1530	106	107	21	0	89.2825	108	NT_033778	4024824	4044128
l(2)01289	90.181	7	5	9619	26390	26390	25568	25568	2721	2721	104	104	33	0	90.181	79	NT_033778	2608606	2628149
shot	74.4697	15	1	29823	66036	66131	65461	65461	4556	4556	104	104	39	0	74.4697	44	NT_033778	9751742	9829615
Mhcl	19.3922	7	5	11176	6841	7015	6388	6388	308	308	104	104	24	2	19.3922	11	NT_033777	11894245	11924483
MESK2	28.4777	9	7	5516	5272	5415	4487	4630	510	510	103	103	16	1	28.4777	10	NT_033778	17389591	17404747
CG13364	282.815	1	1	384	3217	3217	3201	3201	339	339	103	103	2	0	282.815	335.5	NC_004354	518791	519234
Ca-beta	9.71081	4	3	4196	1496	1496	1201	1201	87	87	102	102	15	2	9.71081	8	NT_033779	11159270	11170471
CG5060	24.6139	2	2	2091	1969	2135	1517	1517	95	95	102	102	8	3	24.6139	28	NT_033777	16078505	16116840
mod(mdg4)	13.8866	29	28	15756	5399	6968	5226	6449	302	329	98	136	39	1	13.8866	8	NT_033777	17177331	17203121
CG10082	89.3644	2	2	3929	10705	10742	10327	10349	756	756	98	98	9	0	89.3644	97	NT_033778	17533683	17544944
Dat	88.991	2	2	1748	5011	5081	4543	4585	456	456	98	98	6	0	88.991	82	NT_033778	20027108	20045285
Ndae1	43.0916	3	2	4150	5925	5935	5271	5271	403	403	97	97	12	2	43.0916	46	NT_033779	7224851	7240500
CG31004	201.662	4	3	5175	30861	30867	30760	30760	3653	3653	97	97	19	0	201.662	231	NT_033777	27004111	27021484
jp	34.4155	5	5	6878	7157	7158	6976	6977	473	473	95	95	14	0	34.4155	29	NT_033779	9547720	9566750
CG7378	81.0049	2	2	1259	3188	3188	3006	3006	500	500	95	95	7	0	81.0049	90	NC_004354	18794443	18803330
l(1)G0196	32.0075	5	4	8660	8725	8949	7949	8170	631	631	95	95	21	2	32.0075	31	NC_004354	21889016	21909502
CG11791	59.4199	3	3	1971	3511	3511	3452	3452	161	161	92	92	6	0	59.4199	43	NT_033777	20875514	20878799
Msp-300	25.8848	7	4	67446	52397	52451	51404	51458	1298	1298	91	91	37	1	25.8848	12	NT_033779	5100877	5205690
Pde8	23.8562	13	10	7627	5911	6068	5363	5363	822	822	90	90	37	0	23.8562	17	NT_033778	19545099	19568368
verm	192.216	6	1	2368	13684	13684	13416	13416	1687	1687	89	89	9	0	192.216	236	NT_037436	19683133	19688356
Nc73EF	173.707	7	4	4292	22644	22644	21975	21975	2651	2651	87	87	18	0	173.707	199	NT_037436	16948605	16961180
Zasp52	69.4431	7	5	10165	21719	21719	20806	20806	1280	1280	86	86	23	0	69.4431	74	NT_033778	11650070	11704314
slo	22.401	18	3	6146	4931	4941	4058	4058	649	649	86	86	34	0	22.401	16	NT_033777	20490086	20534111
CG10039	41.1089	2	2	548	706	706	664	664	4	4	84	84	3	0	41.1089	6	NT_033779	4007690	4008999
RpL27A	2393.68	2	2	750	52962	52987	52915	52915	10351	10351	84	84	5	0	2393.68	3449.5	NT_033779	4457186	4458373
Dscam	8.78553	59	29	21726	5928	5928	5626	5626	649	649	83	83	98	0	8.78553	2	NT_033778	3207059	3269374
ssp4	25.4249	8	4	7442	5773	5773	5577	5577	449	449	83	83	28	0	25.4249	27	NT_033778	13406523	13422942
RpL3	2037.04	3	3	2002	109767	120295	109742	120203	21590	22032	82	83	8	0	2037.04	2403	NT_033777	7047616	7050666
14-3-3zeta	343.965	10	2	3550	36154	36154	35991	35991	6121	6121	82	82	14	0	343.965	195	NT_033778	5987184	5997192
l(2)efl	402.146	2	2	797	9444	9470	9421	9447	1186	1186	82	82	4	0	402.146	471	NT_033778	19572174	19573063
Mlp60A	143.088	2	2	2138	9152	9152	9017	9017	2822	2822	82	82	10	0	143.088	13	NT_033778	19962536	19965746
CG12963	30.055	5	5	1875	2241	2241	1661	1661	39	39	81	81	10	0	30.055	8	NT_033778	11443303	11449941
KCNQ	15.558	4	3	3705	2095	5848	1694	1699	373	373	78	78	21	3	15.558	15	NT_033778	6033402	6079899
CG11299	62.4173	3	3	3095	5908	5910	5694	5694	603	603	78	78	12	0	62.4173	70	NT_033778	19601425	19620706
CG12974	86.3378	2	2	1652	4509	4509	4204	4204	405	405	78	78	7	0	86.3378	101	NT_037436	21275114	21279062
arg	61.4914	1	1	1269	3424	4569	2298	2300	323	323	78	78	5	0	61.4914	66	NC_004354	403451	422070
Pk61C	42.8083	9	5	5608	7313	7313	7076	7076	384	384	76	76	19	0	42.8083	34	NT_037436	129452	145293
CG32521	80.8748	3	2	2564	7095	7118	6112	6112	386	386	76	76	7	0	80.8748	79	NC_004354	21076337	21152198
PMCA	87.4156	11	8	7040	19253	19411	18139	18139	2608	2608	75	75	26	0	87.4156	66	NC_004353	349442	379526
CG7337	35.3811	5	2	9684	10381	10381	10099	10099	1343	1343	74	74	24	0	35.3811	23.5	NT_033779	1884984	1943818
SelR	59.7573	7	3	2602	4819	4819	4583	4583	658	658	74	74	9	0	59.7573	14	NT_033777	6689071	6694379
yps	75.775	1	1	1859	4392	4392	4152	4152	434	434	73	73	4	0	75.775	79	NT_037436	12114626	12118205
Mbs	23.3976	7	4	7269	5606	5606	5013	5013	739	739	73	73	30	0	23.3976	22	NT_037436	16045068	16075126
Argk	308.216	6	6	3226	29630	29630	29307	29307	1368	1368	72	72	8	0	308.216	59.5	NT_037436	9041962	9059127
CG11009	70.8932	3	2	1764	3755	3755	3686	3686	620	620	72	72	10	0	70.8932	86	NT_037436	12843260	12846270
Vha44	197.789	5	1	4019	23462	23852	23049	23430	3315	3315	71	71	13	0	197.789	81	NT_033778	12212318	12224142
scrib	50.9967	10	4	12015	20060	23972	18060	18060	1842	1842	71	71	34	0	50.9967	55	NT_033777	22362068	22429773
CG3209	61.7555	2	2	2125	4123	4123	3868	3868	344	344	70	70	8	0	61.7555	64	NT_033778	19956433	19961075
babo	19.6155	3	3	5111	3487	3487	2955	2955	192	192	69	69	10	1	19.6155	19	NT_033778	4839846	4850301
CG18659	18.9894	4	2	3743	2356	2356	2095	2095	186	186	69	69	12	0	18.9894	20	NT_033778	5010809	5019486
Nplp2	1920.96	1	1	458	25939	25939	25932	25932	5878	5878	69	69	3	0	1920.96	1992	NT_037436	13349633	13350328
Nedd4	29.3758	7	3	5054	4681	4681	4376	4376	599	599	69	69	27	1	29.3758	21	NT_037436	17523183	17539760
Mlc1	1570.68	2	2	951	44307	44307	44027	44027	10703	10703	68	68	6	0	1570.68	1676	NT_033777	23483285	23485921
sbr	28.8692	1	1	3280	3953	5304	2791	2791	307	307	68	68	10	7	28.8692	31	NC_004354	10726785	10741125
Rbp1-like	25.9536	2	2	2787	2595	2595	2132	2132	56	56	68	68	3	3	25.9536	22	NC_004354	13274738	13278906
galectin	27.1291	3	3	2136	1832	1832	1708	1708	24	24	67	67	5	0	27.1291	26	NT_033779	72388	76211
foxo	29.3835	5	3	4734	4498	4500	4098	4100	547	547	67	67	23	0	29.3835	25	NT_033777	9882674	9913698
CG32486	64.6055	1	1	2360	6012	6012	4494	4494	450	450	67	67	8	0	64.6055	70	NT_037436	3055904	3070839
CG32795	68.7158	3	2	1930	4120	4120	3909	3909	827	827	67	67	10	0	68.7158	76	NC_004354	2676939	2683975
Gpdh	177.474	3	3	2913	15438	15438	15238	15238	2196	2196	66	66	9	0	177.474	39	NT_033779	5943682	5949092
CG42321	18.3406	13	3	8217	4709	4724	4442	4442	297	297	66	66	22	0	18.3406	15	NT_033778	9302483	9326550
bbc	39.3732	2	2	2685	3486	3486	3116	3116	293	293	66	66	7	0	39.3732	42	NT_033778	9374172	9382374
gprs	20.1371	1	1	4148	2650	2650	2462	2462	148	148	66	66	10	1	20.1371	22	NT_033778	12528745	12536284
CG4294	13.5651	1	1	4672	1900	1900	1868	1868	125	125	66	66	7	1	13.5651	15	NT_033778	18487910	18493140
Thor	879.366	1	1	755	19868	19868	19569	19569	1202	1202	65	65	2	0	879.366	1032	NT_033779	3478434	3479612
Pfk	95.9342	3	1	3957	11334	11334	11189	11189	898	898	65	65	14	0	95.9342	109	NT_033778	5997245	6004696
CG13506	66.5711	1	1	2961	6168	6168	5810	5810	597	597	65	65	7	0	66.5711	75	NT_033778	18270641	18281527
CG31301	28.4543	1	1	1494	1281	1281	1253	1253	98	98	65	65	5	0	28.4543	31	NT_033777	11171953	11173734
CG10625	189.438	10	3	4626	26083	26083	25830	25830	2379	2379	65	65	23	0	189.438	150.5	NT_037436	5531509	5544257
CG33978	8.6163	1	1	12171	3137	3144	3091	3091	50	50	65	65	10	2	8.6163	2	NC_004353	179844	196605
ced-6	46.8604	3	3	2660	3717	3717	3674	3674	464	464	64	64	9	0	46.8604	50	NT_033778	5322174	5329065
CG14642	40.8659	2	2	1550	1877	1877	1867	1867	226	226	64	64	8	0	40.8659	47	NT_033777	66767	68508
LpR2	31.3576	7	1	5070	4801	4980	4507	4686	347	347	64	64	15	0	31.3576	28	NT_033777	21524488	21566187
bt	81.1571	3	2	27501	66036	66112	65785	65785	2968	2968	64	64	47	0	81.1571	45	NC_004353	745030	796707
CG10249	40.7586	8	6	6203	7576	7576	7452	7452	776	776	63	63	20	0	40.7586	36	NT_033778	10788975	10815585
hth	18.3522	8	3	7794	4718	4720	4216	4216	398	398	63	63	21	1	18.3522	11	NT_033777	6335569	6464386
CtBP	45.7159	5	4	3042	5793	5793	4099	4099	396	396	63	63	12	3	45.7159	43	NT_033777	8837388	8851905
CG6767	85.9195	2	2	2310	6125	6207	5850	5850	947	947	63	63	10	0	85.9195	87.5	NT_037436	9676676	9689793
CG9449	318.658	3	2	1710	16350	16350	16061	16061	1398	1398	63	63	7	0	318.658	397	NT_037436	19485373	19489812
Vrp1	22.9916	11	2	4573	3105	3285	2970	3099	264	264	62	62	16	0	22.9916	23	NT_033778	17994243	18010053
CG18135	171.988	4	4	4082	20737	20961	20470	20693	177	177	61	68	6	0	171.988	186	NT_037436	18983114	18991383
bun	39.5063	8	7	10046	12989	13015	11695	11698	343	343	61	61	17	3	39.5063	12	NT_033779	12456577	12546630
CG9008	33.3423	2	2	2204	2331	2378	2149	2166	247	249	60	61	9	1	33.3423	35	NT_033779	13774340	13780163
Ca-P60A	229.505	8	6	6339	43246	43246	42881	42881	3321	3321	60	60	18	0	229.505	158	NT_033778	19814479	19823408
mtacp1	213.979	2	2	987	6319	6319	6225	6225	1089	1089	60	60	5	0	213.979	180	NT_037436	1329806	1331633
CG12090	17.1737	3	3	4925	2761	2966	2493	2493	402	402	60	60	23	0	17.1737	18	NT_037436	1523412	1534034
dlg1	22.1771	15	6	9257	6464	6467	6048	6051	716	716	60	60	35	1	22.1771	12	NC_004354	11263670	11301784
CG1648	328.797	2	2	1030	10310	10842	9982	9982	684	684	59	59	4	0	328.797	393	NT_033778	5698890	5707556
NFAT	40.2268	5	1	6829	9183	9231	8052	8097	346	346	59	59	13	1	40.2268	30	NC_004354	13518790	13557690
CG9067	20.8951	1	1	466	295	295	287	287	80	80	58	58	5	0	20.8951	26	NT_033778	7166398	7167106
jbug	78.7516	8	1	10352	24328	24328	24029	24029	1861	1861	58	58	23	0	78.7516	88	NT_033778	18604826	18624550
prc	264.974	1	1	5534	43231	43231	43221	43221	2026	2026	58	58	9	0	264.974	297	NT_037436	11951973	11959231
fbl	38.741	5	5	3531	1718	4131	1620	4032	411	429	57	71	12	0	38.741	32	NT_037436	20377531	20385013
CG15609	32.3844	6	2	4618	4498	4498	4408	4408	640	640	57	57	22	0	32.3844	33	NT_033778	12895409	12903391
Synd	71.2206	1	1	2298	4879	4879	4824	4824	720	720	57	57	10	0	71.2206	85	NT_033777	16658507	16665840
CG4753	109.393	2	2	1627	5253	5253	5246	5246	443	443	57	57	6	0	109.393	134	NT_037436	16372070	16374670
unc-13	13.9217	3	3	15843	6803	6804	6501	6501	781	781	57	57	29	0	13.9217	7	NC_004353	891551	925419
Dyb	29.4611	6	4	4049	3804	4221	3516	3516	296	296	56	56	13	0	29.4611	29	NT_033778	8324840	8340428
CG31140	37.5817	5	2	7557	9123	9123	8371	8371	963	963	56	56	23	1	37.5817	39	NT_033777	19788902	19808950
Spn	23.8066	1	1	7137	5235	5238	5008	5008	402	402	56	56	16	0	23.8066	25	NT_037436	2508120	2554277
CG17691	93.8231	4	3	1394	4589	4645	3855	3855	816	816	56	56	9	0	93.8231	105	NS_000188	1178801	1184774
crol	28.4946	4	3	7413	6537	6542	6223	6226	344	344	55	55	12	0	28.4946	29	NT_033779	11794327	11809433
CG11984	37.287	6	6	2989	3328	3328	3285	3285	263	263	55	55	12	0	37.287	41	NT_033777	4836004	4840631
Ppn	120.96	4	3	9551	34135	34135	34052	34052	2407	2407	55	55	18	0	120.96	126	NT_033777	24346387	24366053
Or43b	7.94994	1	1	1212	294	294	284	284	1	1	54	54	3	0	7.94994	3	NT_033778	3808479	3810048
CG14762	37.3153	1	1	3665	4494	4494	4031	4031	390	390	54	54	9	3	37.3153	41	NT_033778	3896616	3901259
PP2A-B'	23.0067	8	3	6170	4418	4441	4161	4184	426	426	54	54	16	0	23.0067	19	NT_033777	13993451	14005771
cic	32.9252	2	2	6433	6252	6252	6243	6243	564	564	54	54	16	0	32.9252	34	NT_033777	16118987	16127099
Mlc2	1881.52	2	2	2286	127046	127046	126776	126776	11492	11492	54	54	5	0	1881.52	472	NT_033777	25997160	26000273
CG5537	40.9519	1	1	1106	1367	1372	1330	1335	84	84	54	54	3	0	40.9519	46	NT_037436	5804073	5805328
Pur-alpha	22.9749	4	4	1490	1239	1245	1009	1009	385	385	54	54	14	0	22.9749	18	NC_004353	578608	586562
Tsp42Ea	99.2722	3	2	2028	5754	13727	5293	5934	1136	1136	53	58	11	1	99.2722	86	NT_033778	2880181	2891766
CG8086	38.7789	4	2	5923	6890	6890	6770	6770	662	662	53	53	17	0	38.7789	42	NT_033779	8244159	8257502
hig	23.7741	4	0	4334	3484	5968	3037	3037	146	146	53	53	10	1	23.7741	23	NT_033778	5115286	5134752
RIC-3	35.1565	15	1	2677	2866	2866	2774	2774	405	405	53	53	15	0	35.1565	36	NT_033778	16905290	16912423
stck	139.037	3	3	1641	6931	6931	6725	6725	917	917	53	53	8	0	139.037	150	NT_033777	4182689	4185745
SNF4Agamma	39.7838	16	10	10381	12859	15425	12173	12173	856	856	53	53	34	0	39.7838	26	NT_033777	16966463	17038409
CG42629	8.88393	1	1	4113	1213	1215	1077	1077	105	105	53	53	15	0	8.88393	9	NC_004354	12930022	12970156
trpm	15.3937	6	3	8320	3997	3997	3775	3775	598	598	52	52	38	0	15.3937	18	NT_033778	11150309	11180386
slik	39.1677	6	5	8248	9648	9648	9522	9522	477	477	52	52	18	0	39.1677	44	NT_033778	20279652	20290245
Npc2e	37.5408	1	1	507	580	580	561	561	76	76	52	52	3	0	37.5408	39	NT_033777	5879120	5879982
CG5793	77.8231	1	1	810	1901	1901	1858	1858	237	237	52	52	5	0	77.8231	88	NT_033777	16953446	16954630
how	28.8341	5	4	4663	4553	4553	3963	3963	443	443	52	52	14	2	28.8341	15	NT_033777	17867914	17905043
CG1746	1102.76	3	3	1882	61383	61506	61172	61172	5488	5488	52	52	6	0	1102.76	994	NT_033777	27041864	27045357
sty	18.7288	2	2	5420	3025	3028	2989	2992	3	3	52	52	4	0	18.7288	14	NT_037436	3401137	3424935
mmd	17.8982	3	3	5518	3181	3199	2911	2911	362	362	52	52	27	0	17.8982	19	NC_004354	15842400	15866467
AGO1	37.1508	3	2	5094	5898	7172	5525	5578	287	287	51	82	11	1	37.1508	42	NT_033778	9834047	9845594
RpS11	2143.28	2	2	879	55633	55634	55529	55529	6650	6650	51	51	6	0	2143.28	1913	NT_033778	8086524	8088333
CG10953	3102.38	1	1	970	88693	88699	88693	88699	5054	5054	51	51	2	0	3102.38	3652.5	NT_033778	13052966	13054006
sqd	52.7518	4	3	3947	6621	10043	6137	6137	563	563	51	51	12	9	52.7518	34	NT_033777	9461214	9472026
Vha100-1	38.9095	10	0	3432	4181	4181	3936	3936	594	594	51	51	17	0	38.9095	41	NT_033777	24956772	24963702
CanA1	13.6277	1	1	2629	1272	1287	1055	1056	120	120	51	51	13	2	13.6277	12	NT_033777	26865098	26872546
Gug	23.0903	4	2	8359	5800	5809	5683	5689	526	532	51	51	20	0	23.0903	25	NT_037436	8443416	8465769
A2bp1	21.1302	5	2	4051	3122	3136	2512	2523	456	456	51	51	19	1	21.1302	21	NT_037436	10509105	10584067
Pkcdelta	13.229	3	3	7781	3202	3202	3034	3034	334	334	51	51	20	2	13.229	10	NC_004354	12326259	12347683
CG1115	46.8076	1	1	1022	1376	1443	1343	1410	8	11	50	51	2	0	46.8076	49	NT_033777	1051882	1053248
Cg25C	947.567	3	3	5992	167375	167375	167353	167353	10965	10965	50	50	11	0	947.567	1047	NT_033779	5029615	5037114
Su(var)2-10	10.4597	12	1	4833	1575	1575	1490	1490	132	132	50	50	15	2	10.4597	8	NT_033778	5003631	5009507
aPKC	24.6381	9	4	5285	4621	4622	3837	3838	363	363	50	50	18	6	24.6381	17	NT_033778	10831960	10850451
Fas1	40.4308	6	4	4309	5722	5722	5135	5135	727	727	50	50	19	1	40.4308	42	NT_033777	12450948	12465493
RhoGAP100F	14.952	3	3	10052	4749	4749	4430	4430	166	166	50	50	14	1	14.952	14	NT_033777	27638797	27670966
zormin	81.8027	4	3	11724	28519	28519	28268	28268	1456	1456	50	50	20	0	81.8027	84	NT_037436	2117466	2150089
kst	94.3515	5	4	14324	39965	39965	39835	39835	1385	1385	50	50	20	0	94.3515	94	NT_037436	3336843	3368133
shep	20.5084	5	3	6245	4072	4078	3775	3775	313	313	50	50	19	1	20.5084	10	NT_037436	5153786	5271044
Hr78	34.1383	6	2	2411	2553	2553	2426	2426	138	138	50	50	11	0	34.1383	38	NT_037436	21487119	21490585
Dif	25.4117	4	3	5028	3891	4880	3730	3766	127	127	49	62	12	0	25.4117	30	NT_033779	17413248	17439923
CG30492	25.6204	6	4	6302	5091	5712	4745	4759	527	527	49	49	22	0	25.6204	25	NT_033778	3510749	3539292
chn	35.3982	4	3	6043	6554	6555	6304	6305	179	179	49	49	8	1	35.3982	38	NT_033778	11002762	11032288
Hrb98DE	78.215	6	2	2790	6658	6669	6432	6432	836	836	49	49	9	0	78.215	64	NT_033777	24425529	24431499
CG31048	11.9577	2	2	6591	2618	3648	2323	2323	104	104	49	49	14	1	11.9577	13	NT_033777	24671689	24695340
CG2246	41.109	13	3	2414	3177	3418	2925	2925	435	435	49	49	18	0	41.109	35	NT_033777	26418691	26427211
CG8546	11.2911	1	1	1887	628	628	628	628	47	47	49	49	7	0	11.2911	10	NT_037436	7449129	7451453
CG42268	31.7233	3	3	6404	6206	6206	5988	5988	478	478	49	49	16	0	31.7233	33	NT_037436	9727112	9753495
CG14619	29.232	5	4	5470	5059	5065	4713	4713	465	465	49	49	15	0	29.232	29	NC_004354	21857639	21870327
CG10621	203.301	1	1	1296	7835	7835	7766	7766	427	427	48	48	4	0	203.301	225	NT_033779	18952206	18954425
Vha16	1491.62	4	4	3147	138681	138681	138359	138359	8265	8265	48	48	7	0	1491.62	1426	NT_033778	2512747	2520633
CG17574	20.0351	4	4	2176	3375	3871	1285	1285	215	215	48	48	12	15	20.0351	7	NT_033778	8736863	8756928
larp	86.7595	4	4	8388	21794	21802	21442	21450	447	447	48	48	10	0	86.7595	76	NT_033777	24143896	24162162
sls	28.8327	2	2	55521	49688	51408	47184	47184	1990	1990	48	48	38	7	28.8327	4	NT_037436	2040179	2115617
RpL36	3101.81	4	4	670	61401	61401	61255	61255	10311	10311	48	48	6	0	3101.81	2926.5	NC_004354	522350	523495
vari	60.0741	3	2	2926	5234	5276	5139	5181	904	904	47	47	12	0	60.0741	63	NT_033779	20788659	20797040
par-1	39.5917	19	3	11380	13362	13850	12830	13280	1239	1239	47	47	33	0	39.5917	34	NT_033778	15343679	15371978
CG32082	29.0114	3	3	4562	4036	4074	3900	3901	272	272	47	47	15	0	29.0114	32	NT_037436	11129149	11156742
Lmpt	15.1691	12	9	11637	5621	7522	5203	5203	558	558	47	47	26	0	15.1691	7	NT_037436	16858400	16915587
CG7630	613.614	1	1	406	7358	7358	7343	7343	1861	1861	47	47	4	0	613.614	775	NT_037436	17418588	17419382
Fas2	49.464	3	3	3959	6567	6571	5772	5772	488	488	47	47	12	0	49.464	59	NC_004354	4028405	4100123
CG12065	68.2909	6	2	2798	5804	5804	5632	5632	669	669	47	47	12	0	68.2909	80	NC_004354	8468337	8482561
Sh	4.54685	9	2	7014	3667	4598	939	940	106	106	47	47	28	32	4.54685	2	NC_004354	17823080	17957278
CG33558	13.0281	6	3	7651	3092	3456	2938	2938	229	229	46	46	22	0	13.0281	13	NT_033778	2813207	2859139
CG42342	26.2141	7	2	5296	4632	4633	4091	4092	645	645	46	46	21	1	26.2141	28	NT_033777	12328523	12397082
RpS9	2402.39	3	2	932	66035	66035	65995	65995	16925	16925	46	46	6	0	2402.39	2248	NT_037436	9502990	9504642
srpk79D	10.9138	4	0	5350	2048	2048	1721	1721	130	130	46	46	11	1	10.9138	9	NT_037436	22267109	22277436
CG14445	38.955	2	2	1606	1983	1983	1844	1844	173	173	46	46	6	0	38.955	44	NC_004354	6131350	6134591
CG2233	320.903	1	1	1472	13931	13931	13923	13923	1374	1374	46	46	5	0	320.903	340.5	NC_004354	7929765	7931533
brp	25.3755	5	3	8129	6585	6585	6080	6080	690	690	45	45	24	0	25.3755	30	NT_033778	5391293	5424980
Aly	40.6976	1	1	1353	1869	1869	1623	1623	155	155	45	45	4	0	40.6976	47	NT_033777	2903618	2906126
CG17816	13.8039	5	3	4252	1990	1990	1730	1730	224	224	45	45	21	1	13.8039	15	NT_033777	3683896	3712441
ps	58.8062	14	5	6948	12810	12811	12042	12043	505	505	45	45	17	0	58.8062	48	NT_033777	5243664	5275190
CG3301	75.6092	2	2	1295	2980	2980	2886	2886	129	129	45	45	5	0	75.6092	83	NT_033777	17099965	17101973
WASp	35.149	3	3	2999	3184	3184	3107	3107	299	299	45	45	9	0	35.149	40	NT_033777	24650228	24657757
CG1681	195.066	1	1	1106	6792	6792	6359	6359	559	559	45	45	4	0	195.066	211.5	NC_004354	13298789	13303249
Syt1	37.1897	4	3	4482	5622	5622	4913	4913	588	588	44	44	13	0	37.1897	28	NT_033779	2780741	2799970
RpL7	2545.98	1	1	894	67092	67092	67088	67088	10162	10162	44	44	3	0	2545.98	2910.5	NT_033779	10201101	10202145
Cpr47Eg	3618.28	1	1	418	44580	44580	44579	44579	7716	7716	44	44	2	0	3618.28	4345	NT_033778	7165461	7165946
Amph	99.171	1	1	3210	9546	9546	9383	9383	1581	1581	44	44	10	0	99.171	96	NT_033778	8481088	8499578
tacc	18.2195	10	4	5322	2937	2938	2858	2858	296	296	44	44	16	0	18.2195	11	NT_033777	560134	574777
klar	36.4808	4	3	9898	11544	14193	10592	10643	687	687	44	44	23	0	36.4808	33	NT_037436	434258	540589
RpS4	2781.42	2	2	1051	86191	86202	86163	86163	20945	20945	44	44	7	0	2781.42	3330	NT_037436	13034856	13037012
Cpr78Cc	669.405	1	1	516	10192	10192	10181	10181	2018	2018	44	44	2	0	669.405	757	NT_037436	21293688	21294273
eIF5	66.7917	7	3	3001	5913	5913	5908	5908	317	317	44	44	13	0	66.7917	68	NC_004354	15881194	15886023
capt	70.7114	2	2	3230	6824	6826	6730	6732	825	825	43	43	8	0	70.7114	67	NT_033779	1151678	1158264
vkg	496.681	1	1	6343	92877	92877	92859	92859	4599	4599	43	43	9	0	496.681	546	NT_033779	5012144	5027412
Rya-r44F	19.4634	4	0	15920	9198	9198	9133	9133	494	494	43	43	29	0	19.4634	18	NT_033778	4747896	4775602
CG11866	49.422	1	1	2483	3590	3770	3437	3617	207	207	43	43	6	0	49.422	62	NT_033778	6005198	6008956
CG3884	58.8335	3	3	2832	4932	4932	4911	4911	298	298	43	43	4	0	58.8335	42	NT_033778	8835853	8839791
Dh31-R1	18.6304	1	1	3267	2002	2002	1794	1794	237	237	43	43	11	0	18.6304	20	NT_033778	9155302	9183429
NKAIN	36.8228	5	3	5132	5720	5720	5570	5570	261	261	43	43	11	0	36.8228	41	NT_033778	20769075	20775893
Gel	130.599	5	3	3147	12143	12143	12114	12114	967	967	43	43	12	0	130.599	138	NT_033777	60868	66780
CG5023	1397.45	1	1	791	33392	33392	32581	32581	3402	3402	43	43	3	0	1397.45	1608	NT_033777	15995158	16000597
CG13937	16.6136	4	0	1987	1237	1237	973	973	150	150	43	43	10	0	16.6136	17	NT_037436	1876551	1883037
CG42674	13.2219	5	1	8809	3850	6369	3432	3433	295	295	43	43	15	1	13.2219	9	NT_037436	20142714	20190804
CG11206	16.4007	4	4	5455	3255	3381	2637	2637	296	296	42	42	17	5	16.4007	18	NT_033778	18221009	18260610
gish	22.5852	9	2	4466	3161	3161	2973	2973	429	429	42	42	24	0	22.5852	14	NT_033777	12098176	12128094
CG42322	23.8016	8	1	3870	3307	3405	2715	2715	216	216	42	42	19	0	23.8016	26	NT_033777	16565836	16582363
CG32626	47.8422	5	3	4496	6610	6611	6340	6340	895	895	42	42	15	0	47.8422	43.5	NC_004354	13724782	13739894
Gs1l	51.6429	2	2	1218	1883	1883	1854	1854	217	217	41	41	5	0	51.6429	61	NT_033779	4455193	4456822
Pvr	28.3153	11	4	6626	5605	5605	5530	5530	652	652	41	41	29	0	28.3153	29	NT_033779	8220980	8239875
Ca-alpha1D	17.5694	4	3	8176	4451	4451	4234	4234	441	441	41	41	33	0	17.5694	16	NT_033779	16170657	16190086
spi	35.8953	7	6	2241	2597	2597	2371	2371	35	35	41	41	7	0	35.8953	27	NT_033779	19567899	19577324
Mlf	40.1803	5	4	2371	2999	2999	2808	2808	300	300	41	41	9	0	40.1803	29	NT_033778	11823398	11827578
CG8399	124.756	1	1	2320	8803	8803	8531	8531	941	941	41	41	8	0	124.756	140	NT_033778	11905244	11912139
kcc	127.588	4	0	4395	16805	16809	16528	16528	3184	3184	41	41	24	0	127.588	149	NT_033778	19795651	19812619
cno	20.2721	3	2	9993	6050	6061	5960	5971	508	508	41	41	22	0	20.2721	16	NT_033777	998392	1043147
SF1	19.0041	1	1	2785	1706	1706	1560	1560	77	77	41	41	6	0	19.0041	22	NT_033777	13366145	13370873
CycG	271.665	5	5	4387	37776	38180	35031	35128	2739	2739	41	41	10	0	271.665	230	NT_033777	27424172	27438386
mp	20.4601	11	4	5429	3510	3513	3274	3274	713	713	41	41	30	0	20.4601	17	NT_037436	6992568	7045670
Arf79F	120.827	7	7	2444	8778	8778	8704	8704	1025	1025	41	41	12	0	120.827	20	NT_037436	22861479	22865331
east	13.2741	3	1	7660	3063	3063	2997	2997	51	51	41	41	11	0	13.2741	14	NC_004354	1906345	1916904
CG42265	16.9352	2	2	4770	2400	2400	2381	2381	63	63	41	41	9	0	16.9352	18	NC_004354	5547551	5556085
CG31712	30.2833	1	1	1499	2296	2296	1338	1338	107	107	40	40	4	7	30.2833	34	NT_033779	9934767	9938142
CG42319	7.02703	6	2	3539	748	748	733	733	102	102	40	40	12	0	7.02703	1	NT_033778	9147617	9153843
kay	34.3915	4	4	5553	6120	6141	5629	5629	278	278	40	40	6	0	34.3915	24	NT_033777	25592497	25619838
CG7971	30.259	5	4	6428	5934	5934	5733	5733	442	442	40	40	18	0	30.259	34	NT_037436	1654247	1665060
drpr	33.1271	2	2	4537	4513	4775	4421	4430	426	426	40	40	14	0	33.1271	37	NT_037436	1715594	1731093
CG16758	80.3756	4	4	2631	6338	6456	6115	6233	403	403	40	40	7	0	80.3756	38	NT_037436	2498704	2503584
CG14995	26.597	6	4	3587	2899	2899	2812	2812	294	294	40	40	13	0	26.597	25	NT_037436	4094343	4102697
CG32352	53.1713	5	4	6479	10413	10858	10154	10154	375	375	40	40	12	0	53.1713	55	NT_037436	8571842	8589411
CG8177	43.9245	12	2	6173	8142	8142	7992	7992	916	916	40	40	24	0	43.9245	48	NT_037436	9756652	9779365
CG42671	28.9659	5	1	5416	4746	4747	4624	4624	226	226	40	40	10	0	28.9659	32	NT_037436	11207600	11222735
CG10960	80.5631	3	3	3321	7958	7958	7886	7886	577	577	40	40	7	0	80.5631	69	NT_037436	12817982	12836205
CG13731	2229.62	1	1	2788	194159	194159	183221	183221	2493	2493	40	40	6	1	2229.62	2971.5	NT_037436	17377121	17382998
ftz-f1	32.3084	2	2	4464	4493	4499	4250	4251	356	356	40	40	10	0	32.3084	30	NT_037436	18745014	18791831
gfA	6.28045	4	3	4246	1059	1059	786	786	88	88	40	40	19	4	6.28045	5	NC_004354	19222594	19242477
Nhe2	24.4875	7	4	5233	4130	4130	3777	3777	631	631	39	39	25	0	24.4875	28	NT_033779	21104599	21132685
CG8677	30.421	1	1	9686	3141	8736	3090	8685	103	103	39	39	9	1	30.421	14	NT_033779	21221336	21234035
CG6145	38.7563	5	5	3014	3695	3697	3441	3443	208	208	39	39	9	0	38.7563	38	NT_033778	9424893	9435082
CG30118	91.0792	3	2	2666	7356	7356	7157	7157	1040	1040	39	39	12	0	91.0792	111	NT_033778	14318031	14327986
srp	16.1142	3	2	5552	2744	2745	2636	2637	132	132	39	39	10	0	16.1142	16	NT_033777	11811923	11829807
Dys	14.8009	8	6	18464	8351	8360	8051	8055	1031	1031	39	39	44	0	14.8009	10	NT_033777	15286810	15421117
Vha13	1449.22	1	1	721	30869	30869	30798	30798	4231	4231	39	39	3	0	1449.22	1958	NT_033777	15468980	15470126
Caki	30.4723	6	2	6108	5662	5662	5486	5486	1000	1000	39	39	25	0	30.4723	23	NT_033777	17611484	17648364
CG11537	29.5257	5	3	4779	4345	4345	4159	4159	437	437	39	39	18	0	29.5257	28	NT_037436	3128028	3143454
CG13722	79.5309	1	1	2124	4982	4982	4979	4979	34	34	39	39	3	0	79.5309	95	NT_037436	4485409	4488013
CG10103	45.9309	1	1	1628	2261	2261	2204	2204	196	196	39	39	5	0	45.9309	49	NT_037436	6747116	6749619
CG5910	15.7116	2	2	1233	611	612	570	571	98	98	39	39	8	0	15.7116	16	NT_037436	20435519	20443714
CG17896	311.385	2	2	2230	20614	20614	20467	20467	554	554	39	39	3	0	311.385	350	NC_004354	384820	387527
CG4928	200.953	2	2	3613	21550	21550	21400	21400	1942	1942	39	39	7	0	200.953	210	NC_004354	16807231	16831444
CG9065	88.7004	1	1	485	1271	1271	1268	1268	164	164	39	39	3	0	88.7004	81	NC_004354	14978054	14978688
Tsp42Eg	148.036	1	1	1189	5552	5552	5188	5188	845	845	38	38	5	0	148.036	148	NT_033778	2916418	2920741
Klp54D	4.76453	1	1	2535	398	398	356	356	17	17	38	38	9	0	4.76453	3	NT_033778	13444412	13451490
CG5174	23.8896	8	4	2704	1963	1963	1904	1904	353	353	38	38	13	0	23.8896	10	NT_033778	14308915	14313726
CG12224	12.279	1	1	1061	322	389	317	384	30	30	38	38	3	0	12.279	15	NT_033777	7806554	7807743
Jon65Aii	24.2275	1	1	780	564	565	556	557	0	0	38	38	2	0	24.2275	26	NT_037436	6045450	6046291
Oatp74D	40.9504	2	2	3710	4688	4695	4478	4478	333	333	38	38	10	1	40.9504	45	NT_037436	17480223	17504793
CG5059	80.228	4	4	2369	5857	5857	5602	5602	1265	1265	38	38	8	0	80.228	29	NT_037436	20507696	20512532
tomosyn	24.7293	6	1	6514	5180	5193	4735	4748	785	785	38	38	27	0	24.7293	23	NC_004354	12525653	12547377
CG6340	26.1962	3	3	2971	2414	2414	2294	2294	135	135	38	38	7	0	26.1962	21	NC_004354	15376400	15380642
eas	43.74	5	4	2925	4162	4162	3771	3771	167	167	38	38	12	0	43.74	42	NC_004354	16172360	16179654
CG32021	12.3416	1	1	690	310	324	251	251	0	0	38	38	3	1	12.3416	12	NC_004353	927898	929810
RpS27A	3072.83	1	1	604	54686	65126	54643	54705	6333	6333	37	39	3	0	3072.83	3765.5	NT_033779	10408351	10410467
gem	64.2426	3	2	6303	11962	11962	11935	11935	1131	1131	37	37	14	0	64.2426	64	NT_033778	6011793	6024977
whd	53.2043	4	0	3175	5018	5030	4967	4979	540	540	37	37	12	0	53.2043	60	NT_033778	6356978	6366073
lap	19.6059	3	3	5181	3242	3243	2993	2994	459	459	37	37	19	0	19.6059	13	NT_033777	3012719	3026631
CG11686	101.7	1	1	418	1307	1307	1253	1253	351	351	37	37	3	0	101.7	107	NT_033777	9086079	9087949
Xrp1	291.014	5	3	4065	35160	35160	34868	34868	1507	1507	37	37	9	0	291.014	319	NT_033777	14740690	14752571
CG17273	357.824	1	1	1997	21167	21167	21062	21062	1495	1495	37	37	5	0	357.824	424	NT_033777	16650378	16656337
KrT95D	22.5942	5	3	4715	3374	3374	3140	3140	332	332	37	37	15	0	22.5942	23	NT_033777	19824162	19857532
Sh3beta	23.5862	5	4	2792	2039	2039	1941	1941	113	113	37	37	10	1	23.5862	15	NT_037436	7357900	7362357
Prm	500.925	4	0	4964	73639	73639	73292	73292	5292	5292	37	37	13	0	500.925	537	NT_037436	8725958	8738447
Pitslre	39.966	4	0	3708	4693	4741	4320	4368	106	106	37	37	6	1	39.966	43	NT_037436	20764637	20770037
arm	128.947	5	3	3497	13575	13575	13291	13291	972	972	37	37	10	0	128.947	152	NC_004354	1785434	1794673
sun	279.802	2	2	870	7225	7227	7173	7175	2596	2596	37	37	4	0	279.802	6	NC_004354	15741454	15743273
Prx2540-2	1609	1	1	854	18158	40508	18158	40501	1629	8110	36	116	4	0	1609	1836	NT_033778	6306225	6307266
CG15626	25.0534	2	2	2099	1603	1603	1550	1550	122	122	36	36	6	0	25.0534	27	NT_033779	4835333	4837996
CG9339	22.8673	9	1	6310	4599	5225	4239	4253	398	398	36	36	18	0	22.8673	14	NT_033779	20871335	20918928
Cirl	36.8776	3	2	7233	8099	8100	7861	7862	428	428	36	36	16	0	36.8776	41	NT_033778	4502544	4512708
Sin3A	35.3564	6	4	8522	9133	9630	8881	8881	472	472	36	36	18	1	35.3564	41	NT_033778	8462745	8480397
CG42672	18.322	8	0	7268	4052	4052	3925	3925	240	240	36	36	15	0	18.322	19	NT_033778	17183178	17197916
CG42613	37.4139	1	1	4223	5184	5184	4657	4657	464	464	36	36	15	0	37.4139	40	NT_033777	14763309	14802159
fwd	23.2333	3	3	6618	4564	4568	4532	4532	310	310	36	36	14	0	23.2333	23	NT_037436	306207	319880
GV1	91.5803	2	2	1317	3899	3899	3555	3555	420	420	36	36	6	0	91.5803	98	NT_037436	1810589	1822903
ImpL2	31.1145	3	2	1942	1815	1816	1781	1781	72	72	36	36	5	0	31.1145	34.5	NT_037436	4224699	4236147
Cip4	27.3132	2	2	2770	2337	2381	2230	2230	322	322	36	36	12	0	27.3132	31	NT_037436	4323530	4364120
Pep	62.7647	3	2	2773	5439	5439	5130	5130	110	110	36	36	5	0	62.7647	63	NT_037436	17631217	17638131
sgg	21.4479	15	8	9094	6435	6438	5749	5749	512	512	36	36	33	3	21.4479	12	NC_004354	2527983	2571879
Act5C	1628.69	4	2	2368	106797	113858	106616	113677	393	393	36	36	5	0	1628.69	1801.5	NC_004354	5794897	5798823
su(r)	169.826	2	1	3571	17956	17956	17875	17875	897	897	36	36	6	0	169.826	191	NC_004354	9090839	9096770
CG32694	47.1078	4	3	3686	5871	5874	5118	5118	495	495	36	36	10	1	47.1078	24	NC_004354	9883728	9900918
Gs2	250.053	3	3	2039	15155	15155	15028	15028	1551	1551	36	36	7	0	250.053	300	NC_004354	11316888	11324228
CG1674	62.2855	7	3	3765	7203	7204	6912	6912	771	771	36	36	19	0	62.2855	26	NC_004353	251356	266529
tai	23.2724	4	3	8798	6126	6148	6014	6035	477	477	35	35	18	0	23.2724	24	NT_033779	9166802	9247186
Pdk	138.091	2	2	2393	10395	10395	9740	9740	318	318	35	35	7	1	138.091	157	NT_033778	5313947	5321930
stj	13.287	1	1	6381	2684	2686	2497	2499	333	333	35	35	21	0	13.287	14	NT_033778	9692979	9707080
CG9380	81.6672	2	2	4011	9685	9685	9655	9655	791	791	35	35	11	0	81.6672	76	NT_033778	21071152	21076360
Fps85D	22.0269	4	1	5126	3658	3664	3322	3328	422	422	35	35	18	1	22.0269	22	NT_033777	5193321	5220265
CG5278	195.011	1	1	1202	7150	7150	6909	6909	571	571	35	35	4	0	195.011	229.5	NT_033777	18384583	18388293
Lnk	29.3218	3	3	3293	2870	2870	2846	2846	75	75	35	35	6	0	29.3218	34	NT_033777	21714265	21718999
R	44.2616	2	2	2889	3824	3824	3769	3769	59	59	35	35	3	0	44.2616	29	NT_037436	1859115	1862256
Adk1	244.065	2	2	1192	8832	8832	8575	8575	991	991	35	35	5	0	244.065	302	NT_037436	12193496	12197182
CG42513	7.58591	2	2	6400	1263	2136	1077	1431	161	206	35	35	29	3	7.58591	7	NT_037436	16484938	16516025
CG8334	17.6049	1	1	5211	2720	2720	2704	2704	237	237	35	35	14	0	17.6049	18	NT_037436	19866992	19874167
dnc	13.2467	12	6	8183	3663	26059	3195	3195	308	308	35	35	27	0	13.2467	9	NC_004354	3070475	3233360
CrebB-17A	36.2349	9	1	1676	2188	2188	1790	1790	284	284	35	35	13	1	36.2349	43.5	NC_004354	18260960	18270084
CG11266	25.5268	7	2	3021	2340	2340	2273	2273	195	195	34	34	12	0	25.5268	27	NT_033779	7032713	7037620
CG17834	16.7904	4	4	2645	1502	1502	1309	1309	173	173	34	34	10	0	16.7904	15	NT_033779	8529143	8541462
CG42326	14.3081	2	2	4823	2170	2170	2034	2034	156	156	34	34	13	1	14.3081	14	NT_033778	4460868	4471147
CG42678	16.9079	13	3	4876	2524	2524	2430	2430	278	278	34	34	19	0	16.9079	13	NT_033778	18812613	18819567
Unc-89	24.5484	2	1	12860	9352	9352	9305	9305	834	834	34	34	39	0	24.5484	23	NT_033778	19883066	19901384
skap	132.723	6	0	2329	9117	9117	9111	9111	1555	1555	34	34	12	0	132.723	147	NT_033777	4764405	4768749
cu	24.6139	3	3	2703	2088	2088	1961	1961	177	177	34	34	10	0	24.6139	20	NT_033777	7026138	7034357
CG11852	272.73	1	1	1034	8317	8317	8312	8312	962	962	34	34	4	0	272.73	276	NT_033777	21063347	21064617
LpR1	26.1404	7	1	4418	3378	3532	3250	3404	317	317	34	34	15	0	26.1404	29	NT_033777	21567070	21586044
CG15515	325.438	1	1	927	8893	8893	8892	8892	981	981	34	34	2	0	325.438	29	NT_033777	25731188	25732171
GlcAT-P	15.2057	3	2	3889	1963	1963	1743	1743	198	198	34	34	10	0	15.2057	12	NT_037436	11170048	11190603
CG9674	53.236	4	4	7689	12288	12288	12065	12065	749	749	34	34	18	0	53.236	59	NT_037436	16780915	16800828
CG42492	45.1304	3	3	5663	7755	7755	7533	7533	579	579	34	34	20	0	45.1304	45	NC_004354	5521698	5542510
CaMKII	57.8009	9	3	3837	7567	7578	6537	6537	2026	2026	34	34	24	0	57.8009	16	NC_004353	1056643	1074329
RpS13	3224.05	2	1	631	59982	59982	59963	59963	15203	15203	33	33	4	0	3224.05	3304	NT_033779	8363692	8364609
CG13124	56.1324	9	3	3259	5460	5460	5392	5392	605	605	33	33	17	0	56.1324	54	NT_033779	9903379	9908649
CG42732	4.59473	4	3	7635	1261	1272	1029	1034	136	136	33	33	33	0	4.59473	4	NT_033778	6211164	6304469
CG4019	196.487	4	4	1376	8491	8491	7969	7969	1026	1026	33	33	7	0	196.487	228	NT_033778	19495098	19502269
NaCP60E	5.62136	2	1	11419	2112	2337	1892	1892	113	113	33	33	30	1	5.62136	6	NT_033778	20779163	20807788
Xe7	32.2922	2	2	3237	3100	3100	3081	3081	261	261	33	33	10	0	32.2922	36	NT_033777	1490861	1495051
CG2698	41.4726	2	2	3152	3894	3894	3853	3853	364	364	33	33	10	0	41.4726	43	NT_033777	3827282	3831432
CG4733	15.2351	1	1	3062	1431	1431	1375	1375	149	149	33	33	9	0	15.2351	18	NT_033777	15716792	15724323
betaTub97EF	220.103	2	2	1879	12123	12476	11837	12190	2150	2152	33	33	8	0	220.103	266	NT_033777	23792730	23814089
CG10077	105.918	2	2	5512	17882	17882	17208	17208	446	446	33	33	6	1	105.918	104	NT_037436	6942591	6949004
C3G	13.4571	6	0	7929	3254	3254	3145	3145	257	257	33	33	18	0	13.4571	11	NC_004354	6675449	6697579
Crag	24.5277	3	1	6183	4510	4599	4381	4470	317	317	33	33	15	0	24.5277	27	NC_004354	8486086	8495264
CG1572	606.129	2	2	982	17687	17687	17544	17544	2361	2361	33	33	5	0	606.129	679	NC_004354	11449318	11452687
RpS5a	2392.72	1	1	855	60359	60394	60298	60299	14221	14221	33	33	5	0	2392.72	2717	NC_004354	17037620	17042287
dp	5.48003	1	1	69439	11287	11320	11216	11216	450	450	32	32	81	0	5.48003	1	NT_033779	4479471	4591963
nAcRalpha-34E	10.5526	3	2	4395	1746	1772	1367	1367	168	168	32	32	15	2	10.5526	9	NT_033779	14040171	14089437
brat	19.0025	4	2	5824	3785	3786	3262	3262	45	45	32	32	9	3	19.0025	22	NT_033779	19133806	19177972
Mef2	24.9906	5	2	6826	5372	5373	5028	5028	528	528	32	32	15	0	24.9906	13	NT_033778	5801001	5846313
CG30116	13.8526	4	2	7394	3216	4016	3019	3019	266	266	32	32	24	8	13.8526	14	NT_033778	14344467	14385516
Fem-1	31.4038	2	2	2810	2787	2787	2601	2601	156	156	32	32	8	0	31.4038	34	NT_033778	16549979	16554748
Tina-1	203.671	2	2	1578	9528	9528	9473	9473	834	834	32	32	4	0	203.671	35	NT_033778	20828148	20829932
CG9795	14.9529	4	1	2995	1427	1427	1320	1320	152	152	32	32	14	0	14.9529	16	NT_033777	145412	152096
Vha100-2	320.473	2	2	3225	29294	30637	29206	30463	1434	1436	32	32	7	0	320.473	392	NT_033777	14216039	14224876
CG33234	2.35754	2	1	1583	120	120	110	110	1	1	32	32	10	0	2.35754	2	NT_037436	2661622	2663622
PGRP-LC	12.7969	6	4	3603	1445	1445	1359	1359	62	62	32	32	12	0	12.7969	13	NT_037436	9331910	9341436
Ac76E	29.5833	1	1	5311	4531	4782	4381	4631	801	805	32	32	20	0	29.5833	34	NT_037436	19932386	19971065
ewg	9.63194	8	2	6851	1996	1996	1945	1945	119	119	32	32	12	1	9.63194	6	NC_004354	162554	173667
CG8128	89.2341	1	1	1525	4150	4150	4011	4011	291	291	32	32	4	0	89.2341	100	NC_004354	15591538	15594073
CG16700	27.4961	1	1	2432	2202	2202	1971	1971	216	216	32	32	6	0	27.4961	29	NC_004354	16985887	16992520
Pk17E	31.9855	1	1	2254	2640	9571	2125	2125	333	333	32	32	9	0	31.9855	25	NC_004354	18682499	18700217
tty	25.5156	1	1	3868	3007	3010	2906	2909	178	178	32	32	8	0	25.5156	29	NC_004354	21202369	21209988
unc-104	37.9242	4	3	7877	8829	8999	8775	8805	1104	1105	31	33	29	0	37.9242	39	NT_033778	12639001	12660002
Nckx30C	31.6604	4	3	8621	8530	8728	8045	8045	424	424	31	31	13	0	31.6604	28	NT_033779	9712583	9746483
CG15282	424.761	2	1	531	6668	6668	6648	6648	373	373	31	31	3	0	424.761	114	NT_033779	14712665	14713266
Acsl	71.0001	9	8	4422	9468	9499	9254	9254	1221	1221	31	31	17	0	71.0001	73	NT_033778	4553360	4570296
Sdc	54.9327	6	2	2791	4865	4865	4519	4519	431	431	31	31	11	0	54.9327	50	NT_033778	17281122	17368680
RpL35A	1960.09	1	1	680	39411	39411	39286	39286	12110	12110	31	31	5	0	1960.09	2305	NT_033777	1291289	1292819
Sap47	48.0465	8	5	6310	9227	9231	8936	8936	634	634	31	31	18	0	48.0465	29	NT_033777	11760822	11787847
gro	21.5431	7	3	3419	2210	2210	2171	2171	293	293	31	31	19	0	21.5431	25	NT_033777	21867432	21874621
Appl	43.9704	1	1	5405	7482	7491	7004	7005	402	402	31	31	11	0	43.9704	49	NC_004354	425652	472172
Ca-alpha1T	12.8765	2	2	9733	4100	4100	3694	3694	207	207	31	31	24	0	12.8765	13	NC_004354	6001086	6040199
PhKgamma	27.4479	3	2	3325	2946	2947	2689	2690	269	269	31	31	15	0	27.4479	24	NC_004354	11589145	11598427
CG10353	51.3283	2	2	4769	7698	7698	7215	7215	399	399	31	31	11	0	51.3283	54	NC_004354	11771772	11781192
Rip11	33.5437	2	2	3804	3915	3915	3761	3761	337	337	31	31	9	0	33.5437	34	NC_004354	18529675	18541596
RpL22	1931.95	1	1	1109	40653	64200	40581	63151	13696	13700	30	86	3	0	1931.95	1737	NC_004354	656593	659172
AnnIX	276.19	4	3	2026	16006	16763	15861	16493	2525	2567	30	77	8	0	276.19	259	NT_033777	16890951	16896639
ia2	97.0974	2	2	7040	20274	20424	20148	20148	1495	1495	30	30	13	0	97.0974	111	NT_033779	1011421	1048053
Nhe3	15.3301	4	3	3749	1815	1815	1694	1694	260	260	30	30	17	1	15.3301	14	NT_033779	6677835	6684357
nAcRalpha-30D	9.97519	6	1	4112	2528	2528	1209	1209	142	142	30	30	17	8	9.97519	9	NT_033779	9796948	9886214
spin	23.0638	5	1	3654	2575	2575	2484	2484	297	297	30	30	10	0	23.0638	22	NT_033778	12012488	12025743
CG42286	17.3093	1	1	1374	765	765	701	701	0	0	30	30	2	0	17.3093	21	NT_033777	4190813	4192494
Mical	14.6505	9	4	15166	6665	6665	6549	6549	380	380	30	30	30	0	14.6505	11	NT_033777	5828033	5868543
cher	65.662	6	5	9161	17916	19026	17597	17730	1273	1273	30	30	22	0	65.662	65	NT_033777	12917255	12948404
Cpr65Ea	355.081	1	1	485	5077	5077	5076	5076	1173	1173	30	30	2	0	355.081	394	NT_037436	7079156	7079706
CG6765	11.9899	1	1	3322	1111	1280	1097	1174	85	85	30	30	7	0	11.9899	12	NT_037436	8505866	8511708
rhea	113.045	1	1	9347	31217	31223	31138	31144	1895	1895	30	30	15	0	113.045	116	NT_037436	8554357	8567500
Rdl	21.3739	3	2	2754	2185	2215	1735	1735	217	217	30	30	13	0	21.3739	21	NT_037436	9143695	9170704
RpS17	2468.7	1	1	637	46398	46412	46351	46351	8062	8062	30	30	4	0	2468.7	3216	NT_037436	9421789	9422917
mbf1	77.2452	2	2	1185	2736	2736	2698	2698	276	276	30	30	5	0	77.2452	88	NT_037436	16567796	16569581
pip	3.95459	12	12	10561	1271	1272	1230	1231	179	179	30	30	36	0	3.95459	3	NT_037436	19291630	19330699
CG32428	14.2207	3	3	1608	759	759	674	674	20	20	30	30	7	1	14.2207	14	NT_037436	20462774	20466801
HDAC6	13.4162	4	4	5351	2128	2144	2100	2116	136	136	30	30	15	0	13.4162	14	NC_004354	15226988	15234394
CG2316	35.4122	7	4	3130	3477	3479	3267	3267	593	593	30	30	18	0	35.4122	25	NC_004353	204842	214448
Cf2	9.66069	3	2	3842	1186	1186	1094	1094	62	62	29	29	7	1	9.66069	9	NT_033779	4877289	4883341
bru-2	15.4362	4	3	4598	2500	2630	2091	2092	184	184	29	29	12	0	15.4362	15	NT_033779	12344381	12397534
mib2	15.7934	1	1	4088	1936	1936	1903	1903	52	52	29	29	7	0	15.7934	17	NT_033779	19034444	19041541
scaf	107.352	2	2	3435	11132	11132	10869	10869	1135	1135	29	29	8	0	107.352	129	NT_033778	1564254	1579200
fus	11.2842	7	2	7285	2605	2605	2423	2423	150	150	29	29	18	2	11.2842	11	NT_033778	11544823	11564198
RpS15	2603.19	2	2	818	62767	62767	62764	62764	11254	11254	29	29	5	0	2603.19	3071.5	NT_033778	12457616	12458742
CG16778	9.17931	4	1	5241	1559	1563	1418	1418	48	48	29	29	8	0	9.17931	9	NT_033778	20973303	21027064
sec23	67.055	2	2	2801	5602	5602	5536	5536	391	391	29	29	7	0	67.055	75	NT_033777	1474787	1478354
glo	51.9134	3	2	2339	3644	3644	3579	3579	321	321	29	29	9	0	51.9134	66	NT_033777	7640928	7645142
CG14872	36.1625	2	2	1108	1183	1183	1181	1181	33	33	29	29	3	0	36.1625	38	NT_033777	11333781	11335362
CG4662	17.9499	3	3	2752	1643	1643	1456	1456	284	284	29	29	13	0	17.9499	17	NT_033777	15673045	15680125
CG7084	18.3566	2	2	3081	1754	1754	1667	1667	168	168	29	29	12	0	18.3566	22	NT_033777	18124538	18130142
CG10184	45.1165	1	1	1322	1822	1822	1758	1758	219	219	29	29	6	0	45.1165	55	NT_033777	19428229	19431209
Miro	33.9272	3	3	2928	2976	2976	2928	2928	127	127	29	29	5	0	33.9272	37	NT_033777	19860084	19863644
CG7816	29.4341	9	7	2220	2046	2046	1926	1926	176	176	29	29	14	0	29.4341	30	NT_033777	25689423	25694618
CG17742	17.8875	1	1	459	376	377	241	242	2	2	29	29	2	2	17.8875	18	NT_037436	7154457	7155414
sowah	14.1588	4	4	4270	1855	1855	1782	1782	264	264	29	29	16	0	14.1588	14	NT_037436	12530612	12565622
CG6933	648.807	3	3	1336	25585	25585	25549	25549	723	723	29	29	4	0	648.807	722	NT_037436	20211602	20213497
RpL35	1630.87	2	2	776	37316	37316	37302	37302	5799	5799	29	29	4	0	1630.87	1613.5	NC_004354	5566475	5567589
CG3011	103.655	2	2	2101	6478	6478	6419	6419	608	608	29	29	5	0	103.655	122	NC_004354	5807099	5810826
fs(1)h	21.5719	6	4	10020	6794	6809	6356	6371	346	346	29	29	20	0	21.5719	24	NC_004354	7933976	7955469
regucalcin	144.313	4	4	1317	5619	5619	5602	5602	473	473	29	29	6	0	144.313	176	NC_004354	11906467	11911091
Sec16	21.2505	2	2	8765	5553	5557	5487	5490	304	304	29	29	12	0	21.2505	22	NC_004354	12490106	12503943
CG3609	351.647	2	2	1157	12005	12005	11992	11992	1696	1696	28	28	6	0	351.647	393	NT_033779	2372455	2374553
betaggt-I	26.129	1	1	1762	1456	1459	1354	1357	60	60	28	28	4	1	26.129	30	NT_033779	4945598	4948321
CG7367	1.95055	2	1	1635	686	4461	94	94	2	2	28	28	6	6	1.95055	0	NT_033779	8026914	8039788
raw	36.8177	3	3	4026	4520	4520	4369	4369	401	401	28	28	11	0	36.8177	43	NT_033779	8709880	8740660
fon	472.383	3	1	2024	28194	28194	28181	28181	1934	1934	28	28	7	0	472.383	530	NT_033779	19383387	19386202
LvpL	315.383	1	1	1788	16627	16627	16621	16621	1447	1447	28	28	4	0	315.383	334	NT_033778	4343414	4345390
Oda	337.204	3	3	2248	22807	23522	22343	22343	1280	1280	28	28	5	0	337.204	266	NT_033778	8054077	8061767
Nup54	16.7312	1	1	2044	1133	1133	1008	1008	43	43	28	28	5	1	16.7312	17	NT_033778	8315954	8318600
CG13321	497.77	1	1	1057	15573	15573	15508	15508	1564	1564	28	28	4	0	497.77	549	NT_033778	8841061	8842675
GstS1	126.985	3	1	1960	7378	7378	7336	7336	883	883	28	28	7	0	126.985	132	NT_033778	12980758	12984935
CG12163	90.178	3	3	2880	7801	7818	7655	7655	601	601	28	28	7	0	90.178	104.5	NT_033777	1063373	1077468
CG43073	16.9869	7	3	5820	2972	3065	2824	2914	333	336	28	28	23	0	16.9869	17	NT_033777	11200584	11225733
CG42390	45.7804	3	1	5404	7404	7441	7255	7292	714	714	28	28	13	0	45.7804	48	NT_033777	17945783	17959089
AP-1sigma	22.0716	1	1	1076	1418	1418	700	700	144	144	28	28	5	3	22.0716	20	NT_033777	19784376	19788277
CG32264	18.3173	6	5	8709	5206	6837	4702	4702	488	488	28	28	18	0	18.3173	9	NT_037436	3717217	3803454
Hexo1	48.7416	4	0	2210	3180	3180	3175	3175	123	123	28	28	7	0	48.7416	57	NT_037436	4288642	4291211
RpL18	2135.51	1	1	731	46029	46071	45970	46012	5651	5651	28	28	4	0	2135.51	2390	NT_037436	7233294	7234449
park	5.45007	2	0	1687	275	275	271	271	21	21	28	28	8	0	5.45007	6	NT_037436	21187849	21189953
phl	10.607	3	1	3592	1257	1257	1123	1123	66	66	28	28	8	1	10.607	12	NC_004354	2227994	2237904
mys	98.7164	1	1	4040	11993	11993	11755	11755	794	794	28	28	7	0	98.7164	107	NC_004354	7955680	7964270
l(1)G0232	26.9846	8	6	4447	3684	3684	3537	3537	340	340	28	28	16	0	26.9846	20	NC_004354	9522755	9552947
Pfrx	51.9098	8	5	3962	6367	6367	6062	6062	53	53	28	28	8	0	51.9098	62	NC_004354	19389538	19403390
CG11498	2.30153	1	1	2506	163	173	160	170	4	4	27	31	6	0	2.30153	0	NT_033777	25978744	25986195
kek1	10.1168	1	1	3595	1192	1192	1072	1072	0	0	27	27	2	1	10.1168	11	NT_033779	12818930	12822787
Pect	55.7517	4	4	2394	3982	3982	3934	3934	467	467	27	27	10	0	55.7517	54	NT_033779	13203768	13210848
nrv3	66.4443	4	3	1997	4110	4117	3911	3911	793	793	27	27	11	0	66.4443	53	NT_033779	21380000	21390347
Tsp42Ed	98.9346	1	1	1001	2936	2936	2919	2919	361	361	27	27	5	0	98.9346	120	NT_033778	2897365	2899359
Flo	59.7245	2	2	1832	3252	3252	3225	3225	532	532	27	27	8	0	59.7245	72	NT_033778	11453772	11456907
CG10080	17.6513	1	1	5180	2785	2785	2695	2695	187	187	27	27	11	0	17.6513	18	NT_033778	17512540	17518766
Hcs	6.90508	1	1	3970	828	2018	808	808	98	98	27	27	12	0	6.90508	7	NT_033777	1300624	1311115
CG2519	27.7526	2	2	5665	4777	4777	4634	4634	408	408	27	27	13	0	27.7526	30	NT_033777	1365225	1373490
CG2017	31.6997	5	4	2772	2605	2605	2590	2590	86	86	27	27	8	0	31.6997	37	NT_033777	1683799	1688133
CG11872	6.90192	1	1	4311	892	892	877	877	0	0	27	27	3	0	6.90192	7	NT_033777	6128612	6133442
CG10365	29.8853	4	4	1897	1798	1843	1671	1671	168	168	27	27	8	0	29.8853	32	NT_033777	19549086	19557227
CG1544	51.1274	3	3	3227	4993	4993	4863	4863	641	641	27	27	14	0	51.1274	55	NT_033777	27022640	27029450
CG7852	14.5615	3	2	5699	2508	2508	2446	2446	247	247	27	27	18	0	14.5615	16	NT_037436	1537149	1544826
nAcRbeta-64B	22.1748	2	2	2959	2295	2295	1934	1934	135	135	27	27	9	0	22.1748	19	NT_037436	4429370	4435999
CG42256	7.19163	9	2	9572	2101	2101	2029	2029	231	231	27	27	29	0	7.19163	7	NT_037436	7155528	7183017
CG11370	511.599	1	1	1324	20040	20040	19965	19965	899	899	27	27	3	0	511.599	573	NT_037436	22705257	22706763
rg	14.2525	5	3	11807	5436	7155	4959	4960	392	392	27	27	35	14	14.2525	14	NC_004354	4979866	5145183
Lsd-2	69.3408	3	3	2351	4876	4876	4805	4805	245	245	27	27	5	0	69.3408	71	NC_004354	14965489	14970236
CG8408	30.7945	2	2	2231	2131	2131	2025	2025	210	210	27	27	5	0	30.7945	21	NC_004354	17517247	17521929
ras	41.6465	3	2	3226	3894	4025	3850	3960	306	306	26	46	9	0	41.6465	46	NC_004354	10638539	10642839
CG12130	21.8446	2	2	2690	1292	1788	1237	1732	122	126	26	28	9	0	21.8446	23	NT_033778	5847054	5851358
oho23B	1202.76	3	2	767	27199	27199	27191	27191	5305	5305	26	26	7	0	1202.76	107	NT_033779	2856070	2857041
CG31635	20.5821	2	2	7665	4706	4706	4650	4650	134	134	26	26	9	0	20.5821	22	NT_033779	6634549	6649088
Bsg	68.7109	9	7	4516	9747	9747	9146	9146	988	988	26	26	16	0	68.7109	21.5	NT_033779	8083422	8110561
CG6043	79.107	9	4	5005	12067	14234	11652	11670	1794	1794	26	26	19	0	79.107	77	NT_033779	13261010	13284043
Pde11	15.8072	4	0	6117	2982	2984	2848	2850	235	235	26	26	21	0	15.8072	15	NT_033779	18532728	18571648
CG33144	25.184	2	2	4738	3679	3701	3517	3517	239	239	26	26	9	0	25.184	29	NT_033778	6627901	6681852
Treh	100.445	6	4	3758	11441	11441	11126	11126	920	920	26	26	13	0	100.445	104	NT_033778	16961530	16975734
RpL29	2637.64	3	2	387	30091	30091	30087	30087	8006	8006	26	26	6	0	2637.64	3599	NT_033778	17181275	17181909
RpS16	3105.47	1	1	585	53560	53579	53547	53547	23767	23767	26	26	5	0	3105.47	3288	NT_033778	18493626	18495506
CG13551	177.818	3	3	821	4454	7047	4303	4303	740	740	26	26	6	0	177.818	202	NT_033778	19265383	19270944
CG16936	201.019	1	1	880	5301	5301	5214	5214	543	543	26	26	3	0	201.019	243.5	NT_033778	20654241	20655697
ClC-a	12.1314	6	2	5845	2126	2126	2090	2090	168	168	26	26	20	0	12.1314	11	NT_033777	7622966	7638929
CG18437	17.053	1	1	10250	5221	5221	5152	5152	336	336	26	26	27	0	17.053	19	NT_033777	23488556	23502617
Ptp99A	14.6893	5	2	8712	3958	4011	3769	3772	276	276	26	26	26	0	14.6893	10	NT_033777	25202987	25312426
RpS8	2520.73	1	1	1026	76246	76291	76189	76230	19326	19326	26	26	4	0	2520.73	2823.5	NT_033777	25687589	25689575
mri	23.0463	3	3	1796	1225	1225	1220	1220	113	113	26	26	7	0	23.0463	25	NT_037436	200180	202165
Eip63F-1	18.677	4	4	3188	1997	2015	1748	1755	302	302	26	26	10	3	18.677	5	NT_037436	3909973	3935617
Cyp4d2	11.881	1	1	1582	558	558	554	554	39	39	26	26	5	0	11.881	12	NC_004354	2070924	2072761
Trf4-1	11.2126	4	1	4339	1467	1467	1434	1434	49	49	26	26	9	0	11.2126	12	NC_004354	8454668	8461653
CG2889	9.86292	1	1	2174	817	817	632	632	57	57	26	26	6	4	9.86292	11	NC_004354	10367971	10371235
CG15760	6.33112	1	1	2315	540	540	432	432	32	32	26	26	7	1	6.33112	6	NC_004354	13563732	13568511
CaMKI	26.4301	7	4	3385	2758	2761	2637	2637	559	559	26	26	18	0	26.4301	11	NC_004353	466120	474566
CG11779	25.9303	4	2	3848	2175	3207	2160	2941	124	178	25	28	11	0	25.9303	31	NT_033777	14974351	14985600
CG31689	31.1261	4	3	2810	3028	3028	2578	2578	370	370	25	25	14	0	31.1261	37	NT_033779	2730106	2739833
CG34394	14.586	3	2	6136	2737	2737	2638	2638	203	203	25	25	12	0	14.586	14	NT_033779	3358640	3373047
CG9331	176.093	9	8	1797	9394	9397	9324	9327	1107	1107	25	25	12	0	176.093	201	NT_033779	20824436	20827724
CG9336	434.999	1	1	678	8776	8777	8692	8693	1324	1324	25	25	3	0	434.999	461	NT_033779	20859169	20861017
CG31619	20.2585	4	4	5617	3540	3687	3354	3354	477	477	25	25	21	0	20.2585	23	NT_033779	21684536	21729051
CG18812	74.3349	3	3	3560	8107	8107	7800	7800	1298	1298	25	25	15	0	74.3349	79	NT_033778	3605833	3623124
alc	70.3973	1	1	1561	3258	3258	3239	3239	330	330	25	25	3	0	70.3973	73	NT_033778	5022880	5025455
CG7220	46.5675	5	4	2574	4004	4004	3533	3533	258	258	25	25	11	0	46.5675	34	NT_033778	6618861	6626116
RpL19	3094.22	2	1	793	72378	72378	72323	72323	6874	6874	25	25	4	0	3094.22	3896	NT_033778	20855968	20857070
zip	62.2871	8	2	6874	12720	12720	12620	12620	744	744	25	25	19	0	62.2871	66	NT_033778	20878471	20899488
pyd	17.8934	8	6	11238	7384	14283	5927	5927	400	400	25	25	24	13	17.8934	17	NT_033777	4653200	4756978
btsz	10.2749	7	4	15331	4760	4770	4635	4643	311	311	25	25	20	0	10.2749	8	NT_033777	10629811	10679626
CG6656	18.3277	2	1	1542	839	839	833	833	97	97	25	25	7	0	18.3277	19	NT_033777	17701015	17703510
CG15011	6.56364	1	1	2631	509	509	509	509	42	42	25	25	10	0	6.56364	7	NT_037436	4255991	4259152
Lcp65Ac	436.711	1	1	500	6440	6440	6436	6436	897	897	25	25	2	0	436.711	493.5	NT_037436	6137924	6138493
RpL10Ab	2152.63	2	2	959	60865	60876	60847	60847	7681	7681	25	25	4	0	2152.63	2159	NT_037436	11815952	11817311
CG7470	103.08	1	1	2874	9018	9018	8732	8732	1406	1406	25	25	12	0	103.08	115	NT_037436	21965101	21975893
Csp	56.2558	3	2	3203	5454	5454	5311	5311	458	458	25	25	8	0	56.2558	54	NT_037436	22260361	22266846
Pde9	12.6617	2	2	4866	1873	2337	1816	1816	100	100	25	25	10	0	12.6617	13	NC_004354	12685497	12725669
para	8.0983	57	0	7210	2128	2423	1721	1721	217	217	25	25	38	3	8.0983	8	NC_004354	16357636	16421447
RhoGAPp190	23.0596	3	3	7814	5449	5449	5311	5311	312	312	25	25	16	0	23.0596	26	NC_004354	17533176	17546585
CG9572	96.6467	3	2	1665	4904	4905	4743	4743	601	601	25	25	8	0	96.6467	100	NC_004354	20042159	20049547
CG12576	127.224	2	2	2583	9915	9941	9660	9686	270	270	25	25	5	0	127.224	132	NC_004354	21876681	21883923
CG33521	16.7753	4	2	2793	1388	1431	1340	1381	242	242	25	25	16	0	16.7753	11	NC_004353	1206399	1213327
CG42249	33.9138	2	2	2536	2569	2916	2533	2535	366	366	24	26	13	0	33.9138	40	NC_004354	10990306	11002192
Rtnl1	61.9217	11	8	4146	7702	7702	7567	7567	1268	1268	24	24	18	0	61.9217	31	NT_033779	4993641	5009744
Cyp28d1	177.824	1	1	1616	8478	8479	8469	8470	971	971	24	24	6	0	177.824	211	NT_033779	5210461	5212445
CG8486	21.3184	6	0	9606	6104	6170	6036	6036	731	731	24	24	32	0	21.3184	21	NT_033779	8163298	8190044
Vha68-2	842.226	3	3	2661	62916	66091	62883	66058	3620	3657	24	24	8	0	842.226	1021	NT_033779	12974322	12978615
CG8671	18.8023	3	3	3755	2160	2165	2081	2081	206	206	24	24	12	0	18.8023	19	NT_033779	21262961	21281575
CG11163	20.908	4	3	2460	1778	1780	1516	1516	215	215	24	24	14	1	20.908	17	NT_033778	1662279	1670360
coro	108.348	3	3	3002	9696	9696	9587	9587	904	904	24	24	9	0	108.348	118	NT_033778	2749506	2760274
Ef1alpha48D	4304.52	2	2	2147	271927	272550	271779	272401	5232	5232	24	24	4	0	4304.52	4710	NT_033778	7779597	7783025
Spred	31.9728	1	1	2656	2662	2662	2503	2503	176	176	24	24	6	0	31.9728	32	NT_033778	10648661	10656927
Gpo-1	82.5848	4	4	3084	7535	7535	7507	7507	639	639	24	24	11	0	82.5848	98	NT_033778	11745256	11750251
CG30122	36.4802	4	3	4638	5122	5122	4987	4987	431	431	24	24	14	0	36.4802	39	NT_033778	14519833	14526773
CG12582	24.9134	2	2	3109	2362	2369	2283	2283	172	172	24	24	10	0	24.9134	28	NT_033777	23029	30295
CG11739	122.012	4	2	1724	6211	6211	6200	6200	960	960	24	24	11	0	122.012	172.5	NT_033777	204386	206932
CG31522	39.6158	4	3	3656	4746	4746	4269	4269	633	633	24	24	14	0	39.6158	27	NT_033777	267137	279036
Vha26	597.319	2	2	2309	40689	40689	40652	40652	3579	3579	24	24	6	0	597.319	626	NT_033777	1417453	1420429
CG11967	23.2827	1	1	1055	732	737	719	724	83	83	24	24	4	0	23.2827	29	NT_033777	4806643	4808553
CG34376	29.3795	2	2	3387	3149	3159	2930	2933	87	87	24	24	4	0	29.3795	26	NT_033777	18273762	18286472
CG31158	13.8018	3	2	6846	2931	2936	2780	2785	229	229	24	24	18	0	13.8018	14	NT_033777	18413477	18434564
Gdh	837.461	3	2	2339	57894	57894	57736	57736	5922	5922	24	24	8	0	837.461	1034	NT_033777	19761680	19768824
hipk	50.7561	2	2	6423	9829	9829	9609	9609	538	538	24	24	12	0	50.7561	56	NT_037436	543070	576065
lin-28	63.9602	1	1	1150	2209	2209	2168	2168	375	375	24	24	5	0	63.9602	73.5	NT_037436	5647783	5650484
CG33523	36.4982	4	3	2824	3155	3164	3038	3038	324	324	24	24	11	0	36.4982	37	NT_037436	5917155	5923220
CG33275	5.69151	3	3	7034	1227	1227	1180	1180	120	120	24	24	19	0	5.69151	5	NT_037436	7586206	7632681
Mob2	26.5015	4	4	5606	5077	5078	4378	4379	217	217	24	24	9	0	26.5015	11	NT_037436	11515857	11555333
tral	61.8434	1	1	3347	6115	6115	6101	6101	452	452	24	24	7	0	61.8434	73	NT_037436	12508127	12513214
RpS12	2517.52	1	1	609	45200	45200	45190	45190	17970	17970	24	24	4	0	2517.52	2096	NT_037436	13016456	13017862
stv	65.1876	5	1	3664	7080	7081	7039	7040	158	158	24	24	9	0	65.1876	66	NT_037436	13470653	13476621
nuf	27.5671	6	4	5201	4584	4598	4226	4226	451	451	24	24	17	0	27.5671	14	NT_037436	14183977	14226350
MYPT-75D	18.411	1	1	3973	2410	2412	2154	2156	136	136	24	24	9	0	18.411	19	NT_037436	18619061	18660277
SK	7.27441	7	4	6772	1821	1827	1452	1452	112	112	24	24	21	0	7.27441	5	NC_004354	5234271	5295156
AP-1gamma	26.0909	6	2	5282	4136	4136	4062	4062	444	444	24	24	19	0	26.0909	27	NC_004354	9002726	9011773
CG9914	332.96	1	1	1161	11425	11425	11394	11394	778	778	24	24	3	0	332.96	377	NC_004354	16200945	16202416
if	76.3063	4	3	5961	13540	13540	13407	13407	860	860	24	24	14	0	76.3063	80	NC_004354	16646222	16677467
Shaw	20.632	3	2	2904	2212	2212	1766	1766	161	161	23	23	12	1	20.632	21	NT_033779	3718187	3727587
sick	18.0633	4	4	9363	5522	5525	4985	4985	244	244	23	23	21	0	18.0633	14	NT_033779	19856184	19957767
CG1516	87.5136	11	1	4789	12322	12910	12281	12353	622	622	23	23	13	0	87.5136	101	NT_033778	5738208	5757853
wal	184.505	2	2	1239	6743	6743	6738	6738	697	697	23	23	5	0	184.505	211	NT_033778	7576432	7578380
G-salpha60A	39.8316	4	0	1856	2237	2237	2179	2179	486	486	23	23	12	0	39.8316	30	NT_033778	19830064	19834459
CG3328	35.625	1	1	4776	5162	5162	5015	5015	296	296	23	23	9	0	35.625	40	NT_033778	20050013	20061150
CG13585	80.3587	4	4	1107	2668	2668	2622	2622	617	617	23	23	8	0	80.3587	71	NT_033778	20419123	20420915
Sodh-2	111.914	1	1	1346	4446	4446	4440	4440	710	710	23	23	6	0	111.914	138	NT_033777	6702106	6703979
mfas	102.721	15	0	3358	10389	10389	10167	10167	887	887	23	23	15	0	102.721	120.5	NT_033777	7810584	7819037
CG8773	78.6381	1	1	3143	7278	7293	7270	7285	472	485	23	23	7	0	78.6381	89	NT_033777	9120472	9124010
Hsc70-4	1226.57	6	6	2674	96729	96741	96661	96673	448	448	23	23	7	0	1226.57	1520	NT_033777	11068370	11072336
PKD	18.2081	5	3	4021	2243	2243	2158	2158	227	227	23	23	13	0	18.2081	21	NT_033777	14128998	14140129
CG18428	10.6663	1	1	563	182	183	176	177	4	4	23	23	2	0	10.6663	11	NT_033777	19935103	19935732
Tsp97E	19.9562	3	2	2035	1242	1242	1197	1197	83	83	23	23	8	0	19.9562	11	NT_033777	22787446	22790547
trio	19.5638	6	4	11182	6697	6708	6442	6448	737	737	23	23	23	0	19.5638	15	NT_037436	995982	1034875
n-syb	98.5781	5	0	1578	5344	5344	4585	4585	799	799	23	23	10	0	98.5781	111	NT_037436	1631910	1637767
pst	105.554	2	2	2626	8173	8173	8170	8170	627	627	23	23	8	0	105.554	108	NT_037436	7350375	7353363
Atg18	61.6802	3	3	2198	4058	4058	3996	3996	202	202	23	23	7	0	61.6802	69	NT_037436	8180101	8183814
eIF-4E	103.136	7	6	2054	6269	6269	6244	6244	1020	1020	23	23	12	0	103.136	107	NT_037436	9392716	9395565
CG6084	113.712	2	2	1493	5011	5011	5004	5004	888	888	23	23	9	0	113.712	142	NT_037436	11613633	11617481
RhoGAP71E	11.996	5	4	6355	2336	2343	2240	2247	111	111	23	23	10	0	11.996	11	NT_037436	15581980	15602142
RhoBTB	20.9608	1	1	3289	2086	2086	2032	2032	239	239	23	23	13	1	20.9608	22	NT_037436	20369312	20375500
VhaM9.7-2	364.895	1	1	715	7696	7696	7690	7690	983	983	23	23	3	0	364.895	342	NT_037436	21532946	21533798
CG11241	27.0771	2	2	2308	1880	1901	1821	1842	102	102	23	23	5	0	27.0771	35	NT_037436	22726252	22731517
norpA	9.26426	5	1	5149	1580	1582	1406	1406	167	167	23	23	18	2	9.26426	10	NC_004354	4216659	4256487
CG1578	15.457	1	1	3648	1718	1718	1662	1662	158	158	23	23	8	0	15.457	16	NC_004354	11703388	11710565
HDAC4	34.8791	3	2	6344	6675	6682	6515	6522	742	742	23	23	15	0	34.8791	36	NC_004354	13156922	13179354
RhoGAP18B	17.1821	4	4	6986	3783	3788	3535	3538	210	210	23	23	13	0	17.1821	10	NC_004354	19030259	19059362
Eaat2	11.9388	3	2	3987	1439	1439	1403	1403	98	98	22	22	10	0	11.9388	13	NT_033779	737212	744395
Rab5	55.6015	6	6	2636	4432	4432	4320	4320	639	639	22	22	11	0	55.6015	33	NT_033779	2359546	2365362
daw	23.1266	2	2	2780	1939	1939	1895	1895	102	102	22	22	6	0	23.1266	30	NT_033779	2805518	2812147
CG3332	27.3896	2	2	2875	2372	2372	2321	2321	220	220	22	22	8	0	27.3896	27	NT_033779	3275794	3280533
Liprin-alpha	18.0839	2	2	4679	2511	2511	2494	2494	302	302	22	22	16	0	18.0839	20	NT_033779	6723907	6731346
CG4839	28.2929	2	1	3908	3469	3469	3259	3259	314	314	22	22	12	0	28.2929	32	NT_033779	10144850	10155510
CG17912	15.5885	2	2	2455	1247	1247	1128	1128	133	133	22	22	8	0	15.5885	16	NT_033779	16743404	16749609
CG2225	8.87292	5	1	4489	1324	1340	1174	1174	113	113	22	22	18	3	8.87292	10	NT_033779	21663792	21677530
Tsp42Ef	53.0223	1	1	1345	2176	2176	2102	2102	197	197	22	22	5	0	53.0223	54	NT_033778	2912517	2915587
qvr	12.1515	1	1	5034	1861	1861	1803	1803	110	110	22	22	7	0	12.1515	9	NT_033778	7330031	7339109
Cam	439.181	2	2	1594	20794	20794	20634	20634	1938	1938	22	22	6	0	439.181	417.5	NT_033778	8146913	8162130
Strn-Mlck	8.7831	13	5	31895	8110	8521	8024	8257	532	532	22	22	40	0	8.7831	3	NT_033778	11834431	11873458
CG3074	195.371	2	2	2170	12632	12638	12492	12496	562	562	22	22	5	0	195.371	210	NT_033778	18077326	18090178
CG9850	14.2042	3	3	4832	2202	2202	2023	2023	182	182	22	22	18	0	14.2042	15	NT_033778	19641218	19685240
Nap1	315.722	1	1	1383	12916	12916	12870	12870	2203	2203	22	22	6	0	315.722	353	NT_033778	19792696	19794837
CG1427	19.6443	1	1	1582	916	916	916	916	64	64	22	22	4	0	19.6443	22	NT_033777	1427155	1428909
MtnA	1932.17	1	1	343	19550	19550	19534	19534	4827	4827	22	22	2	0	1932.17	2123	NT_033777	5609487	5610093
CG12207	51.0514	3	3	2641	4075	4075	3974	3974	230	230	22	22	7	0	51.0514	54	NT_033777	10114794	10127995
CG14292	264.088	1	1	648	5047	5047	5044	5044	609	609	22	22	2	0	264.088	277.5	NT_033777	14730655	14731377
RhoGAP92B	21.2212	1	1	3044	1971	1971	1904	1904	101	101	22	22	5	0	21.2212	27	NT_033777	15730861	15739455
Nrx-1	20.8974	2	2	6270	4188	4188	3862	3862	280	280	22	22	15	0	20.8974	22	NT_033777	18294258	18309680
RpS27	1831.22	1	1	718	38792	38792	38754	38754	15080	15080	22	22	3	0	1831.22	760.5	NT_033777	21071674	21073222
CG42235	10.9192	5	5	8355	2728	2728	2689	2689	425	425	22	22	38	0	10.9192	7	NT_033777	21732752	21746768
CG12502	14.3981	1	1	2830	1240	1240	1201	1201	91	91	22	22	7	0	14.3981	16	NT_037436	865396	870895
CG1246	101.741	2	2	1672	4997	5019	4992	5014	513	513	22	22	7	0	101.741	122	NT_037436	2648050	2650205
CG10359	50.4188	2	2	1761	2640	2640	2617	2617	308	308	22	22	6	0	50.4188	56	NT_037436	3612194	3615245
CG1316	31.4339	1	1	2218	2107	2107	2055	2055	283	283	22	22	9	0	31.4339	34	NT_037436	4283855	4286865
Jon65Aiv	937.244	1	1	915	25278	25278	25277	25277	1054	1054	22	22	2	0	937.244	1116	NT_037436	6032257	6033248
CG34356	6.48583	1	1	3986	1042	1042	762	762	129	129	22	22	19	2	6.48583	7	NT_037436	9936247	9958704
CG32137	26.8218	2	2	3223	2622	2622	2548	2548	195	195	22	22	9	0	26.8218	31	NT_037436	13932352	13955749
CG6859	29.5488	1	1	1573	1382	1382	1370	1370	20	20	22	22	2	0	29.5488	34	NT_037436	15137444	15139149
CG5830	34.3765	1	1	3549	3713	3713	3596	3596	156	156	22	22	6	0	34.3765	33	NT_037436	15985753	15997835
Vinc	148.994	1	1	3938	17475	17475	17294	17294	1202	1202	22	22	6	0	148.994	159	NC_004354	2108319	2116492
Nrg	120.785	6	1	5672	20462	20489	20193	20193	1503	1503	22	22	13	0	120.785	145	NC_004354	8411406	8446152
CG11160	19.9162	2	2	2436	1486	1486	1430	1430	90	90	22	22	6	0	19.9162	21	NC_004354	10938791	10943578
ade5	196.6	1	1	1827	10143	10608	10122	10587	1085	1161	22	22	5	0	196.6	227	NC_004354	12651793	12654651
Jafrac1	390.343	2	2	1130	13054	13054	13001	13001	668	668	22	22	4	0	390.343	455	NC_004354	13223881	13226030
rdgB	16.872	8	5	5743	3119	3119	2856	2856	215	215	22	22	19	2	16.872	19	NC_004354	13656803	13670782
cngl	10.8422	2	2	6565	2395	2395	2098	2098	122	122	22	22	17	3	10.8422	12	NC_004354	15283639	15298498
sd	21.7728	9	3	3746	2551	2565	2404	2404	302	302	22	22	18	0	21.7728	19	NC_004354	15700276	15719755
l(1)G0222	23.458	3	3	4080	2889	2889	2821	2821	250	250	22	22	12	0	23.458	26	NC_004354	17465887	17473262
slgA	51.0505	8	4	4143	6366	6366	6234	6234	711	711	22	22	17	0	51.0505	54	NC_004354	21245368	21256188
CG1970	170.128	1	1	1585	7952	7952	7948	7948	740	740	22	22	6	0	170.128	189	NC_004353	588914	591420
pug	120.685	4	2	3358	11962	13099	11914	11945	494	495	21	23	9	0	120.685	147	NT_033777	6522240	6529011
CG4887	13.579	1	1	3333	1362	1375	1321	1334	194	194	21	21	12	0	13.579	16	NT_033779	1173011	1177500
Pdsw	198.655	2	2	712	4182	4182	4169	4169	717	717	21	21	5	0	198.655	222.5	NT_033779	3466162	3467326
qtc	19.7692	8	2	3525	2132	2132	2054	2054	176	176	21	21	12	0	19.7692	17	NT_033779	5060832	5070750
Rapgap1	19.2306	4	3	5208	3227	3279	2952	2952	152	152	21	21	9	1	19.2306	17	NT_033779	7497805	7576604
CG31760	14.7082	2	1	4385	1939	1980	1901	1901	198	198	21	21	15	0	14.7082	15	NT_033779	12142784	12170217
CG6579	249.367	1	1	837	6200	6200	6152	6152	961	961	21	21	3	0	249.367	289	NT_033779	12175448	12177886
bgm	114.801	1	1	2499	6582	8563	6475	8456	601	601	21	21	6	0	114.801	128	NT_033779	14013748	14019328
CG15279	22.5131	3	2	2800	1943	1943	1858	1858	160	160	21	21	9	0	22.5131	23	NT_033779	14844993	14851749
kel	44.4134	2	0	6157	7979	8084	7955	8060	181	181	21	21	6	0	44.4134	46	NT_033779	18129330	18138210
CG17508	33.654	1	1	1242	1289	1290	1232	1232	94	94	21	21	4	0	33.654	30	NT_033778	1496129	1499094
CG13743	7.08021	1	1	3522	964	964	735	735	79	79	21	21	11	0	7.08021	8	NT_033778	4932355	4947411
Khc-73	26.6761	2	1	9063	7241	7241	7126	7126	446	446	21	21	18	0	26.6761	28	NT_033778	11403283	11419743
Eps-15	30.5353	3	2	4421	4489	4489	3979	3979	410	410	21	21	13	1	30.5353	29	NT_033778	20655837	20662788
Cyp313b1	16.2503	1	1	2069	995	995	991	991	85	85	21	21	7	0	16.2503	17	NT_033777	4468782	4471179
pum	16.4577	5	3	7411	3919	3937	3587	3595	235	235	21	21	18	1	16.4577	15	NT_033777	4895479	5063417
Jupiter	51.9231	6	4	2547	3997	3997	3898	3898	364	364	21	21	11	0	51.9231	36	NT_033777	7416108	7445656
CG9297	181.882	2	2	4078	22162	22162	21862	21862	2538	2538	21	21	15	0	181.882	216	NT_033777	9597320	9605037
CG6006	12.967	2	2	4045	1617	1617	1546	1546	72	72	21	21	11	0	12.967	13	NT_033777	11981040	11997492
CHKov1	11.1567	5	4	2375	879	1028	746	781	42	42	21	21	14	6	11.1567	14	NT_033777	21148876	21155024
msn	29.3547	5	2	5550	4890	4890	4802	4802	681	681	21	21	23	0	29.3547	30	NT_037436	2555775	2586540
Msr-110	315.616	3	3	2920	26750	27375	26571	27164	2156	2156	21	21	8	0	315.616	413	NT_037436	5560001	5570448
Rab-RP3	26.5087	1	1	1029	815	815	804	804	141	141	21	21	4	0	26.5087	32	NT_037436	8290272	8291605
Tequila	29.411	5	3	9120	7908	7909	7906	7906	692	692	21	21	24	0	29.411	21	NT_037436	9067745	9085231
bmm	62.5048	2	2	2448	4527	4527	4510	4510	579	579	21	21	8	0	62.5048	69	NT_037436	14769596	14779523
CG17839	21.997	2	1	5480	3663	4348	3552	3553	430	430	21	21	20	0	21.997	24	NT_037436	14798352	14874834
scaf6	12.4431	3	3	3929	1485	1485	1441	1441	179	179	21	21	15	0	12.4431	13	NT_037436	17029966	17035659
CG11456	2.85882	2	2	1792	160	160	151	151	12	12	21	21	7	0	2.85882	3	NT_037436	20835101	20837440
CG32432	8.25909	1	1	4494	1452	1456	1090	1094	155	155	21	21	20	5	8.25909	8	NT_037436	20837425	20878288
CG3588	103.514	4	3	3172	9708	9708	9678	9678	399	399	21	21	9	0	103.514	108	NC_004354	2813803	2818416
Rala	29.7542	3	2	2374	2191	2191	2082	2082	307	307	21	21	7	0	29.7542	13	NC_004354	3599017	3613665
Cht6	15.7436	2	2	13626	6333	6333	6323	6323	83	83	21	21	13	0	15.7436	13	NC_004354	9924145	9938633
Neb-cGP	503.857	1	1	403	6003	6003	5985	5985	666	666	21	21	3	0	503.857	470	NC_004354	10354777	10355335
spri	15.3006	4	4	9007	4151	4174	4062	4062	196	196	21	21	17	0	15.3006	14	NC_004354	10384098	10479056
cac	7.89516	10	0	8646	2379	2379	2012	2012	303	303	21	21	34	2	7.89516	6	NC_004354	11827719	11875209
dpr18	7.98135	1	1	2627	628	628	618	618	81	81	21	21	9	0	7.98135	7	NC_004354	15957774	15964337
Frq1	23.2618	2	1	1511	1277	1277	1036	1036	257	257	21	21	9	0	23.2618	26	NC_004354	18049401	18064555
CG12703	109.704	1	1	2955	9626	9643	9538	9555	1125	1125	21	21	9	0	109.704	127	NC_004354	19644833	19653323
Caps	15.2241	3	2	6251	3262	3299	2805	2805	517	517	21	21	28	0	15.2241	10	NC_004353	1235704	1275487
CG2082	14.8946	12	1	3255	1286	2833	1225	1429	210	212	20	45	18	0	14.8946	13	NT_033777	1584992	1606798
obst-E	85.7464	2	2	1809	4605	4605	4572	4572	233	233	20	20	3	0	85.7464	96	NT_033779	5762553	5766141
Hrb27C	97.6753	5	3	2553	7402	7404	7350	7350	127	127	20	20	7	0	97.6753	116	NT_033779	6920693	6926046
CG17024	8.72092	1	1	1206	326	326	310	310	0	0	20	20	2	2	8.72092	9	NT_033779	12453664	12454951
fbp	189.043	2	2	1208	6826	6827	6731	6731	448	448	20	20	4	0	189.043	205.5	NT_033779	19761579	19764134
rtGEF	12.1232	5	4	7265	2734	2734	2596	2596	267	267	20	20	14	0	12.1232	6	NT_033779	20350436	20365254
CG12159	5.76688	2	2	906	182	182	154	154	7	7	20	20	4	1	5.76688	5	NT_033778	3802534	3803968
lig	37.2823	7	2	6219	6882	6882	6834	6834	758	758	20	20	21	0	37.2823	43	NT_033778	3955460	3966320
CG42708	16.1983	8	3	4034	1995	1995	1926	1926	185	185	20	20	14	0	16.1983	14	NT_033778	8557988	8567094
CG15083	99.1875	1	1	667	2031	2031	1950	1950	187	187	20	20	4	0	99.1875	98	NT_033778	14722770	14724347
katanin-60	26.2662	1	1	2573	2115	2147	1960	1992	182	182	20	20	6	0	26.2662	29	NT_033777	1053010	1057940
exba	99.6742	7	5	3091	9131	9159	9081	9081	1149	1149	20	20	16	0	99.6742	66	NT_033777	1421086	1426891
CG3984	29.4288	1	1	1614	1402	1402	1400	1400	39	39	20	20	3	0	29.4288	32	NT_033777	10962884	10964626
CG17271	43.6232	2	2	1935	2500	2500	2488	2488	296	296	20	20	7	0	43.6232	34	NT_033777	16644849	16647587
RpS20	2548.8	1	1	566	42527	42536	42519	42521	12547	12547	20	20	4	0	2548.8	3051	NT_033777	16647901	16649078
RpS30	2845.84	2	2	579	48577	48577	48567	48567	11503	11503	20	20	4	0	2845.84	3413	NT_033777	16676271	16677156
CG16791	24.5794	1	1	4711	4481	4481	3413	3413	508	508	20	20	15	0	24.5794	26	NT_033777	17146482	17175306
Nha2	34.084	1	1	2164	2385	2394	2174	2174	305	305	20	20	10	0	34.084	39	NT_033777	18807179	18819283
sba	19.9842	2	2	6363	3907	3912	3743	3748	186	186	20	20	11	0	19.9842	20	NT_033777	19719889	19748695
Esyt2	82.8118	2	2	3323	8341	8389	8111	8111	960	960	20	20	12	0	82.8118	96	NT_033777	20370441	20382271
CG42669	11.7065	12	5	9532	3419	3430	3289	3289	151	151	20	20	24	0	11.7065	12	NT_037436	2412088	2466353
Mrtf	15.7983	3	2	5925	2877	2890	2753	2759	76	76	20	20	8	0	15.7983	17	NT_037436	2719685	2766480
sif	14.6337	8	2	14307	6624	6625	6170	6171	910	910	20	20	42	0	14.6337	11	NT_037436	5660920	5741139
lark	30.4649	5	4	2195	1978	1978	1971	1971	88	88	20	20	10	0	30.4649	32	NT_037436	7332366	7334996
Pi3K68D	12.9371	4	2	7794	3003	4139	2972	2972	329	329	20	20	20	0	12.9371	15	NT_037436	11767750	11783108
CG4729	28.6198	4	4	2020	1721	1721	1704	1704	182	182	20	20	8	0	28.6198	33	NT_037436	16374871	16379057
Oat	215.933	1	1	1503	9582	9582	9566	9566	208	208	20	20	3	0	215.933	229	NT_037436	19640376	19642949
Psn	17.5434	3	3	2048	1059	1060	1058	1059	182	182	20	20	12	0	17.5434	19	NT_037436	20425568	20428256
TRAM	43.5781	3	3	2503	3215	3215	3215	3215	117	117	20	20	4	0	43.5781	48	NC_004354	829265	831855
Mct1	25.9308	1	1	2953	2370	2554	2257	2257	272	272	20	20	9	0	25.9308	28	NC_004354	2088616	2099406
CG1552	22.5388	2	2	855	602	602	568	568	66	66	20	20	4	0	22.5388	23	NC_004354	10946369	10947549
CG18210	3.29562	1	1	4612	639	696	448	448	19	19	20	20	5	3	3.29562	3	NC_004354	15299766	15335251
shi	44.5013	12	1	5047	6703	6703	6620	6620	1098	1098	20	20	24	0	44.5013	41	NC_004354	15786149	15800285
caz	70.6643	1	1	1630	3524	3524	3395	3395	663	663	20	20	7	0	70.6643	73	NC_004354	16182879	16187553
rok	12.9254	1	1	6297	2457	2465	2399	2399	145	145	20	20	11	0	12.9254	14	NC_004354	16519142	16531452
CG6361	15.2537	2	2	2262	1052	1052	1017	1017	105	105	20	20	8	0	15.2537	16	NC_004354	18374135	18377778
Crk	24.8064	3	2	1168	861	867	848	854	143	143	20	20	11	0	24.8064	16	NC_004353	230882	233794
bip2	17.2905	1	1	4515	2361	2361	2301	2301	170	170	20	20	8	0	17.2905	15	NC_004353	480508	487450
gw	56.3812	8	5	5444	9190	9191	9047	9047	615	615	20	20	18	0	56.3812	63	NC_004353	670575	682391
sw	42.273	13	8	3305	1152	4429	916	4118	283	423	19	34	16	0	42.273	51	NC_004354	20099034	20107456
Fer2LCH	419.011	3	2	1593	19686	19705	19664	19674	998	998	19	23	6	0	419.011	483	NT_033777	26213554	26216306
ATPCL	40.2976	3	2	5411	5916	6460	5883	6427	512	512	19	20	12	0	40.2976	46	NT_033778	11879931	11888765
Plc21C	18.6181	5	1	6234	3490	24904	3352	3421	329	330	19	19	21	0	18.6181	21	NT_033779	305941	346549
CG3714	40.5039	6	2	3023	3668	3668	3609	3609	531	531	19	19	16	0	40.5039	46	NT_033779	4189497	4198058
CG3244	644.486	1	1	1295	24934	24934	24600	24600	1382	1382	19	19	3	0	644.486	779	NT_033779	4796584	4801923
chic	147.011	4	4	1747	7621	7621	7570	7570	981	981	19	19	7	0	147.011	92	NT_033779	5972900	5981025
mmy	82.9741	2	2	2208	5458	5458	5400	5400	280	280	19	19	4	0	82.9741	94	NT_033779	6468538	6473919
Tsp	25.1609	6	4	4919	3736	3751	3633	3648	563	563	19	19	21	0	25.1609	8	NT_033779	6686786	6709085
Epac	17.4277	2	2	4277	2379	6256	2197	2197	362	362	19	19	20	0	17.4277	19	NT_033778	2649417	2684421
Spn4	24.6004	11	1	2670	1959	1959	1936	1936	162	162	19	19	11	0	24.6004	20	NT_033778	2763409	2766428
CG42347	38.774	2	2	3500	4295	4837	4000	4000	339	339	19	19	10	0	38.774	42	NT_033778	5603981	5632778
CG1441	112.623	2	2	1862	6254	6254	6181	6181	598	598	19	19	7	0	112.623	124	NT_033778	5786523	5790788
CG8180	13.4992	1	1	2272	1024	1024	904	904	62	62	19	19	5	0	13.4992	13	NT_033778	11359970	11370338
CG30457	2637.59	1	1	610	47283	47425	47281	47423	5470	5470	19	19	2	0	2637.59	2821	NT_033778	13047659	13048330
CG31550	24.1729	3	3	3266	2345	2345	2327	2327	143	143	19	19	8	0	24.1729	26	NT_033777	1311254	1315211
bel	68.0064	1	1	3349	6722	6722	6713	6713	230	230	19	19	4	0	68.0064	82	NT_033777	4481309	4486483
CG9399	40.9903	3	2	1393	1737	1737	1683	1683	155	155	19	19	7	0	40.9903	45	NT_033777	5397633	5399927
CG11870	17.1285	4	2	5451	2803	2803	2752	2752	202	202	19	19	15	0	17.1285	19	NT_033777	6090028	6125587
Rfx	4.85214	2	2	4489	683	683	642	642	72	72	19	19	12	1	4.85214	5	NT_033777	6188233	6203790
CG8630	168.924	1	1	2238	11181	11184	11140	11143	763	763	19	19	5	0	168.924	164	NT_033777	9105445	9110316
CG5399	412.546	1	1	939	11422	11422	11418	11418	1821	1821	19	19	3	0	412.546	478	NT_033777	11520992	11522286
CG42668	23.8212	9	4	5311	3831	3831	3729	3729	361	361	19	19	21	0	23.8212	23	NT_033777	16135263	16149918
E2f	14.9793	3	2	5497	2500	2500	2427	2427	103	103	19	19	11	0	14.9793	13	NT_033777	17446026	17486127
Gad1	54.9979	3	3	3676	6084	6084	5959	5959	1033	1033	19	19	10	0	54.9979	46	NT_037436	4074069	4088744
DopEcR	21.2698	3	2	4286	2754	2754	2687	2687	104	104	19	19	9	0	21.2698	16	NT_037436	4367640	4380376
loj	17.6125	3	2	1098	576	576	570	570	113	113	19	19	9	0	17.6125	18	NT_037436	6088093	6089617
RhoGAP68F	45.4993	1	1	2193	2995	2995	2941	2941	219	219	19	19	6	0	45.4993	49	NT_037436	12131973	12136482
CG13377	44.6578	1	1	1603	2440	2450	2100	2110	106	106	19	19	3	0	44.6578	49	NC_004354	152366	158028
CG11727	13.6658	4	0	3647	1542	2177	1469	1469	124	124	19	19	10	0	13.6658	15	NC_004354	11326945	11348335
CG7206	32.5033	2	2	1644	1578	1578	1575	1575	85	85	19	19	7	0	32.5033	35	NC_004354	17982757	17984542
Syn	41.1822	5	0	5448	6318	7304	6190	6613	612	618	18	77	14	0	41.1822	45	NT_033777	6016411	6047805
CG5853	78.0984	1	1	2421	5119	5639	5053	5573	611	614	18	19	10	0	78.0984	86	NT_033779	9940769	9947442
tutl	26.5476	6	5	7103	5996	5996	5558	5558	332	332	18	18	17	0	26.5476	31	NT_033779	4283147	4321233
CG2950	30.6766	4	2	3653	3322	3322	3303	3303	346	346	18	18	12	0	30.6766	32	NT_033779	4842086	4847292
spir	10.8975	5	2	5825	1926	1926	1871	1871	214	214	18	18	21	0	10.8975	11	NT_033779	20311219	20348386
CG42238	12.1424	2	2	2565	1120	1209	918	918	35	35	18	18	3	0	12.1424	8	NT_033779	20965520	21051954
Cul-2	23.4792	2	2	2929	2055	2055	2027	2027	185	185	18	18	10	0	23.4792	26	NT_033779	21658752	21663218
Src42A	30.7714	2	2	3107	2960	3510	2818	2818	480	480	18	18	12	0	30.7714	36	NT_033778	1868785	1900039
CG1600	196.093	3	3	2280	13233	13233	13178	13178	545	545	18	18	5	0	196.093	230	NT_033778	3413623	3420487
fl(2)d	28.7362	2	2	2928	2619	2619	2480	2480	146	146	18	18	6	0	28.7362	35	NT_033778	9707129	9712059
CG10200	321.685	2	2	816	7763	7763	7737	7737	900	900	18	18	5	0	321.685	394.5	NT_033778	10695929	10697436
CG8160	402.113	1	1	1076	12753	12753	12753	12753	1401	1401	18	18	2	0	402.113	424	NT_033778	11214638	11215770
Rho1	119.387	7	4	2457	8723	8726	8646	8646	697	697	18	18	12	0	119.387	66	NT_033778	11990191	11994734
Ate1	11.7559	3	2	2961	1028	1038	1016	1026	197	197	18	18	11	0	11.7559	12	NT_033778	16141297	16144886
qkr58E-3	30.1128	1	1	1432	1278	1321	1228	1271	230	230	18	18	6	0	30.1128	33	NT_033778	18297009	18299049
Cerk	25.895	2	2	2830	2338	2363	2160	2160	98	98	18	18	5	0	25.895	29	NT_033777	1184585	1194027
CG9363	55.7079	3	2	1472	2420	2420	2417	2417	201	201	18	18	6	0	55.7079	71	NT_033777	5283369	5286362
cwo	32.546	1	1	4225	4881	4881	4053	4053	97	97	18	18	4	0	32.546	38	NT_033777	6213985	6226072
glob1	100.392	5	4	1562	4689	4689	4622	4622	679	679	18	18	9	0	100.392	80	NT_033777	11722648	11728226
CG14302	908.885	1	1	261	7029	7029	6992	6992	724	724	18	18	2	0	908.885	1108	NT_033777	14558423	14558756
CG13606	19.3796	2	2	1320	817	817	754	754	127	127	18	18	6	0	19.3796	22	NT_033777	19998353	20009752
jar	31.2139	6	3	4839	4558	4558	4452	4452	641	641	18	18	23	0	31.2139	35	NT_033777	20078548	20096953
tau	37.4302	1	1	2092	2639	2884	2308	2308	357	357	18	18	7	0	37.4302	33	NT_033777	23466512	23482532
CG14509	26.0241	2	2	2653	2144	2145	2034	2035	235	235	18	18	11	0	26.0241	28	NT_033777	24998986	25020716
pygo	7.95758	1	1	4498	1065	1065	1055	1055	12	12	18	18	3	1	7.95758	7	NT_033777	27401557	27406412
alpha-Spec	180.58	1	1	7586	40441	41173	40294	40377	1113	1113	18	18	7	0	180.58	204	NT_037436	1779111	1795319
lqf	21.1602	6	3	4693	3008	3008	2927	2927	308	308	18	18	13	0	21.1602	20	NT_037436	7521904	7531379
CG8108	38.2912	2	2	3203	3739	3739	3615	3615	268	268	18	18	9	0	38.2912	42	NT_037436	9857706	9863784
CG34248	18.3976	2	2	485	265	265	263	263	22	22	18	18	3	0	18.3976	21	NT_037436	16263469	16264002
HLH106	94.7109	3	2	3949	11050	11050	11024	11024	638	638	18	18	9	0	94.7109	110	NT_037436	19787044	19792086
Ide	30.0842	1	1	3443	3055	3055	3053	3053	501	501	18	18	14	0	30.0842	35	NT_037436	20364767	20368995
RpLP0	2160.2	1	1	1261	80314	80314	80290	80290	3243	3243	18	18	3	0	2160.2	2431	NT_037436	22069142	22070587
Idgf4	503.21	2	2	1572	23352	23366	23316	23316	1436	1436	18	18	5	0	503.21	589	NC_004354	9822299	9825012
CG34408	16.04	4	2	5914	2862	2862	2796	2796	259	259	18	18	18	0	16.04	16	NC_004354	10114143	10123948
CG42258	62.2351	2	2	2572	4840	4840	4718	4718	642	642	18	18	7	0	62.2351	35.5	NC_004354	12358132	12371539
Tao-1	21.9812	6	3	5220	3492	3492	3382	3382	404	404	18	18	18	0	21.9812	24	NC_004354	19464418	19473841
mura	26.677	3	3	4745	3881	5035	3693	3731	300	300	17	55	12	6	26.677	29	NT_033777	5363876	5377528
CG11796	143.395	2	2	1514	6240	6400	6240	6399	881	883	17	21	6	0	143.395	169.5	NT_037436	20431266	20432968
Pino	61.0451	2	2	2556	4856	4856	4599	4599	317	317	17	17	6	0	61.0451	50	NT_033779	1114652	1128953
CG31665	20.6699	2	2	5712	3577	3577	3480	3480	275	275	17	17	14	0	20.6699	22	NT_033779	1836630	1858551
l(2)k16918	7.58373	2	2	3230	732	732	722	722	35	35	17	17	5	0	7.58373	8	NT_033779	3803581	3809064
pog	11.0239	2	2	3807	1286	1286	1237	1237	149	149	17	17	15	0	11.0239	12	NT_033779	4852865	4875233
Tango1	25.5936	2	1	4637	3499	3499	3498	3498	163	163	17	17	8	0	25.5936	27	NT_033779	6649430	6654574
CG4495	24.4985	2	2	2087	1512	1512	1507	1507	149	149	17	17	9	0	24.4985	24	NT_033779	7182236	7185530
Tsp29Fb	277.224	3	3	1233	10103	10103	10075	10075	1366	1366	17	17	7	0	277.224	306	NT_033779	8937390	8939746
CG31716	38.4618	8	1	3726	4250	4251	4223	4224	608	608	17	17	24	0	38.4618	42	NT_033779	10396711	10402882
CG33090	26.5436	1	1	3460	2754	2757	2707	2707	145	145	17	17	7	0	26.5436	29	NT_033779	14334160	14345802
CG31782	0.832626	2	1	3708	109	1782	82	91	0	0	17	17	8	0	0.832626	0	NT_033779	16699377	16729636
CG42748	19.2804	7	3	10778	6251	6281	6124	6125	238	238	17	17	14	0	19.2804	17	NT_033779	22134351	22164838
CG3409	23.4947	2	2	5896	4145	4148	4080	4083	229	229	17	17	9	0	23.4947	25	NT_033778	2587200	2603370
Tsp42Ee	174.479	1	1	1394	7294	7294	7169	7169	1577	1577	17	17	5	0	174.479	208	NT_033778	2899761	2905869
CG8740	54.0969	4	4	5053	8246	8247	8057	8057	663	663	17	17	11	0	54.0969	62	NT_033778	4623324	4647095
CG8079	11.0009	2	2	2165	713	1486	687	702	100	100	17	17	10	0	11.0009	13	NT_033778	11105886	11111329
blw	1123.84	1	1	2295	76055	76055	76022	76022	4412	4412	17	17	4	0	1123.84	1316	NT_033778	18686561	18689685
CG12746	34.7025	3	3	1663	1745	1745	1701	1701	112	112	17	17	6	0	34.7025	38	NT_033777	1390593	1393157
RpL13A	3123.95	1	1	742	68384	68386	68322	68322	9303	9303	17	17	3	0	3123.95	3345	NT_033777	1450186	1451679
CG34384	7.3623	2	2	6493	1489	1491	1409	1409	61	61	17	17	13	1	7.3623	8	NT_033777	3640941	3679622
nAcRalpha-96Ab	16.657	2	2	2379	1243	1243	1168	1168	152	152	17	17	9	0	16.657	18	NT_033777	20311164	20316875
wdb	42.3269	5	5	3926	5094	5094	4898	4898	318	318	17	17	12	0	42.3269	44	NT_033777	23390764	23407961
sima	81.8026	2	2	5755	15917	16383	13847	13876	969	969	17	17	12	0	81.8026	89	NT_033777	25884037	25947101
ens	46.7287	6	3	5062	7204	7204	6972	6972	577	577	17	17	18	0	46.7287	49	NT_037436	4123548	4134550
CG8563	48.698	1	1	1787	2585	2585	2565	2565	276	276	17	17	5	0	48.698	54	NT_037436	7384179	7389116
nudE	23.16	4	4	2442	1685	1685	1667	1667	221	221	17	17	9	0	23.16	16	NT_037436	9892329	9896066
CG10948	14.4845	3	1	2956	1402	1402	1262	1262	70	70	17	17	8	0	14.4845	15	NT_037436	12837351	12843214
CG11255	85.896	2	2	1668	4232	4232	4223	4223	301	301	17	17	4	0	85.896	96	NT_037436	13013082	13015844
Sytbeta	10.6622	2	2	4563	1926	48862	1434	1434	142	142	17	17	10	2	10.6622	8	NT_037436	15007795	15058077
cp309	19.1221	2	2	9297	5318	5322	5240	5240	201	201	17	17	13	0	19.1221	18	NT_037436	15059341	15077727
Taf4	16.4139	6	4	5215	2593	2593	2523	2523	222	222	17	17	15	0	16.4139	17	NT_037436	16106323	16114468
rogdi	34.1275	2	2	2372	2498	2498	2386	2386	299	299	17	17	9	0	34.1275	34	NT_037436	17042616	17048556
SPoCk	14.3645	5	4	6729	2995	2998	2849	2849	95	95	17	17	11	0	14.3645	11	NT_037436	22742544	22779797
CG32810	28.9471	1	1	3270	2854	2854	2790	2790	154	154	17	17	5	0	28.9471	32	NC_004354	1407092	1411653
Scgdelta	16.6605	4	3	2686	1469	1469	1319	1319	123	123	17	17	10	0	16.6605	18	NC_004354	1639909	1648096
CG5921	12.0346	2	2	2915	1064	1064	1034	1034	99	99	17	17	9	1	12.0346	1	NC_004354	5953943	5958324
Tango2	13.0722	1	1	1456	608	608	561	561	74	74	17	17	4	0	13.0722	14	NC_004354	13511025	13513248
NetB	10.2575	4	3	6582	2051	2057	1990	1990	114	114	17	17	12	0	10.2575	9	NC_004354	14581645	14643407
HspB8	449.867	2	2	1228	16861	16861	16283	16283	2086	2086	17	17	5	0	449.867	521	NC_004354	19499191	19505226
CG11155	13.3027	3	3	4504	1859	1862	1766	1766	386	386	17	17	17	0	13.3027	10	NC_004353	1147233	1156547
CG34365	11.0849	4	3	4894	1890	2689	1414	1599	263	263	16	21	17	4	11.0849	7	NT_033778	11297677	11351352
Mlc-c	79.2661	1	1	1323	3176	3216	3052	3091	233	233	16	17	3	0	79.2661	84	NC_004354	5513167	5516591
l(2)gl	34.6168	6	3	5855	6041	6041	5974	5974	451	451	16	16	17	0	34.6168	25	NT_033779	9836	21372
CG8837	33.89	1	1	1825	1841	1841	1823	1823	205	205	16	16	7	0	33.89	35	NT_033779	3320255	3323141
CG16712	1167.02	1	1	362	12454	12454	12452	12452	2055	2055	16	16	2	0	1167.02	1442	NT_033779	3696240	3696661
CG5261	125.23	2	2	2451	9076	9076	9047	9047	1181	1181	16	16	9	0	125.23	144	NT_033779	7426866	7430329
CG42533	19.9403	1	1	7910	4726	4759	4649	4649	245	245	16	16	13	0	19.9403	20	NT_033779	7472505	7495618
Rack1	2472.94	1	1	1115	81596	81596	81272	81272	4789	4789	16	16	3	0	2472.94	2866	NT_033779	7825626	7827252
JhI-21	18.1349	2	2	2129	1087	1148	1077	1138	196	196	16	16	9	0	18.1349	20	NT_033779	12051748	12055982
Smg5	52.0667	2	2	4429	6800	6800	6797	6797	278	278	16	16	7	0	52.0667	57	NT_033779	13899353	13904659
CG3287	136.115	2	2	2757	11158	11158	11061	11061	969	969	16	16	6	0	136.115	178	NT_033778	2698525	2702317
CG30497	43.7733	3	3	7305	9840	9844	9421	9425	63	65	16	16	5	0	43.7733	33	NT_033778	3625273	3670119
Vps25	30.1742	1	1	678	604	604	603	603	68	68	16	16	2	0	30.1742	31	NT_033778	4512956	4513685
ltd	21.3247	5	3	3917	2538	2538	2462	2462	250	250	16	16	10	0	21.3247	16	NT_033778	5065369	5073866
Pkn	20.1234	10	1	8042	4783	6653	4627	4770	300	300	16	16	17	0	20.1234	18	NT_033778	5139815	5172602
CG9003	12.5244	4	3	3722	1418	1418	1374	1374	144	144	16	16	13	0	12.5244	12	NT_033778	7529772	7539127
CG8547	185.991	2	2	2952	16245	16245	16183	16183	1357	1357	16	16	8	0	185.991	216.5	NT_033778	10148711	10155419
mrj	13.025	5	4	2834	1182	1182	1088	1088	113	113	16	16	10	0	13.025	6	NT_033778	12090827	12109301
EDTP	42.0982	2	2	3193	4045	4078	3958	3962	217	217	16	16	7	0	42.0982	44	NT_033778	13319615	13332443
CG34396	11.669	2	2	4053	1445	2546	1394	1394	89	89	16	16	6	0	11.669	9	NT_033778	16979743	16988961
qkr58E-2	20.5019	1	1	2656	1605	1605	1605	1605	130	130	16	16	5	0	20.5019	23	NT_033778	18303318	18306209
CG13511	7.9991	1	1	369	93	93	87	87	8	8	16	16	2	1	7.9991	8	NT_033778	18547217	18547643
PIP5K59B	14.7708	3	2	4247	1893	1894	1848	1849	236	236	16	16	16	0	14.7708	15	NT_033778	18762313	18768962
CG30415	497.048	2	2	698	10230	10230	10226	10226	1487	1487	16	16	4	0	497.048	519	NT_033778	19273201	19273969
Nurf-38	132.109	2	1	1178	4677	4677	4587	4587	942	942	16	16	7	0	132.109	159	NT_033778	20446490	20448610
CG2736	44.5126	1	1	1766	2322	2322	2317	2317	124	124	16	16	4	0	44.5126	47	NT_033778	20860944	20862894
Nplp1	32.5221	3	3	2318	2291	2291	2222	2222	178	178	16	16	7	0	32.5221	38	NT_033778	20919903	20927520
CG31547	45.0394	2	2	3963	5343	5343	5261	5261	510	510	16	16	11	0	45.0394	51	NT_033777	1315227	1328424
CG10126	16.8903	2	2	926	466	466	461	461	149	149	16	16	7	0	16.8903	18	NT_033777	8681260	8684939
RpL27	1630.59	1	1	846	40703	40703	40660	40660	3973	3973	16	16	2	0	1630.59	1730.5	NT_033777	21509460	21510813
TwdlM	1160.56	1	1	1032	28603	35306	28599	35302	2646	2646	16	16	2	0	1160.56	1408.5	NT_033777	22444845	22445953
CG33203	5.6199	4	0	3429	592	5565	568	568	60	60	16	16	10	0	5.6199	6	NT_033777	24696334	24714723
Mgat2	17.4862	2	2	3376	1871	1871	1740	1740	151	151	16	16	12	0	17.4862	19	NT_033777	25841227	25847980
E(bx)	19.6981	5	1	9566	5603	5603	5554	5554	332	332	16	16	17	0	19.6981	20	NT_037436	234101	246901
Ptpmeg	20.0217	6	4	4643	3701	7070	2740	2740	196	196	16	16	23	9	20.0217	22	NT_037436	328099	356050
CG17746	32.4052	2	1	1605	1553	1553	1533	1533	143	143	16	16	5	0	32.4052	39	NT_037436	3236942	3239520
CG15021	452.385	1	1	1545	20605	20605	20601	20601	311	311	16	16	2	0	452.385	545	NT_037436	4436721	4438320
qm	30.2554	2	2	2541	2300	2300	2266	2266	221	221	16	16	9	0	30.2554	33	NT_037436	7341415	7346722
CTCF	9.181	1	1	2875	802	802	778	778	35	35	16	16	4	1	9.181	11	NT_037436	7346678	7349796
Idh	353.684	9	7	2540	26523	26523	26479	26479	259	259	16	16	11	0	353.684	354	NT_037436	8349503	8354628
Hsc70Cb	70.1823	7	1	3527	7345	7345	7296	7296	426	426	16	16	10	0	70.1823	79	NT_037436	14030098	14036659
Su(z)12	9.19334	2	2	4041	1114	1114	1095	1095	81	81	16	16	9	0	9.19334	10	NT_037436	19911337	19916500
Nmdar2	9.69438	6	1	5435	1850	1850	1553	1553	115	115	16	16	16	0	9.69438	12	NC_004354	1380259	1401842
CG14438	16.3067	2	2	10511	5168	5178	5052	5052	119	119	16	16	8	0	16.3067	16	NC_004354	6650355	6664330
CG32685	19.9653	1	1	5917	3678	3678	3482	3482	297	297	16	16	11	0	19.9653	22	NC_004354	9966179	9976515
na	13.0062	2	2	7630	2946	2946	2925	2925	157	157	16	16	17	0	13.0062	14	NC_004354	14160400	14171207
Anxb11	56.4849	2	2	2244	3636	3788	3584	3736	570	570	16	16	9	0	56.4849	57	NC_004354	16311269	16316249
Asator	16.6865	3	2	5876	3046	3048	2888	2890	287	287	16	16	17	0	16.6865	17	NC_004353	491912	504406
CG6364	26.7952	2	2	1860	1168	1654	1155	1469	161	167	15	70	7	0	26.7952	29	NT_033777	20115897	20119092
Syn1	13.8846	2	1	3223	1385	1639	1283	1319	114	114	15	31	9	0	13.8846	16	NT_037436	21738459	21763634
CG33056	13.9084	5	4	1910	198	910	165	783	150	154	15	23	11	0	13.9084	13	NT_037436	21191356	21196332
CG32581	19.6621	2	2	1427	291	845	285	827	73	120	15	16	5	0	19.6621	20	NC_004354	15690936	15693189
CG9894	261.758	2	2	994	7762	7762	7669	7669	1258	1258	15	15	5	0	261.758	190	NT_033779	2752799	2756606
nrv2	69.9233	5	3	3165	6607	6609	6523	6523	923	923	15	15	14	0	69.9233	49	NT_033779	6789761	6798864
CG18304	19.5676	1	1	5824	3401	3401	3359	3359	295	295	15	15	16	0	19.5676	22	NT_033779	6932685	6942246
l(2)06225	280.532	3	2	1154	9483	9543	9482	9542	2717	2717	15	15	6	0	280.532	12	NT_033779	10975535	10977006
bwa	30.0557	1	1	2296	2075	2203	2034	2034	153	153	15	15	4	0	30.0557	30	NT_033779	20066370	20073725
CG9265	97.7911	1	1	2066	6038	6172	5821	5955	1059	1059	15	15	8	0	97.7911	99	NT_033779	21057702	21069891
Hr39	11.773	4	2	4997	1979	1980	1734	1734	83	83	15	15	12	0	11.773	10	NT_033779	21237237	21259675
crc	195.333	3	3	3714	21579	21579	21383	21383	1267	1267	15	15	7	0	195.333	79	NT_033779	21310854	21319536
Cyt-b5	287.139	2	1	915	7918	7918	7744	7744	386	386	15	15	3	0	287.139	347	NT_033778	3421013	3423441
CG1399	14.0707	5	3	6937	2965	2965	2877	2877	357	357	15	15	25	0	14.0707	15	NT_033778	3564045	3586395
RpL31	3016.56	3	3	585	52024	52026	52012	52014	12041	12041	15	15	6	0	3016.56	3013	NT_033778	5474688	5475505
CG2249	189.513	2	1	1176	6576	6576	6569	6569	1401	1401	15	15	5	0	189.513	1	NT_033778	5936985	5938379
CG17765	58.8596	1	1	992	1723	1723	1721	1721	439	439	15	15	5	0	58.8596	57	NT_033778	6367665	6369391
cg	23.3098	8	3	5608	3899	3901	3851	3853	417	417	15	15	24	0	23.3098	21	NT_033778	10061175	10070345
mus210	28.3225	3	2	4310	3780	3780	3598	3598	222	222	15	15	9	1	28.3225	32	NT_033778	11198991	11205347
CG15611	49.375	2	2	1757	2644	2644	2557	2557	269	269	15	15	8	0	49.375	55	NT_033778	12996352	13001866
CG10384	10.0284	2	2	1722	539	539	509	509	44	44	15	15	7	0	10.0284	11	NT_033778	18353994	18359160
CG2852	224.95	1	1	882	5872	5872	5848	5848	685	685	15	15	3	0	224.95	256	NT_033778	18532448	18533851
CG13594	10.7391	1	1	2897	1126	2323	917	917	110	110	15	15	8	0	10.7391	11	NT_033778	20502944	20526110
Mmp1	27.4365	9	5	4835	4204	4206	3908	3910	319	319	15	15	12	0	27.4365	22	NT_033778	20558817	20575704
MP1	20.1931	2	2	1497	919	933	877	891	89	89	15	15	5	0	20.1931	24	NT_033777	133630	135559
CG1161	46.2999	2	2	1042	1438	1438	1422	1422	237	237	15	15	6	0	46.2999	51	NT_033777	1180822	1182467
Obp83g	142.254	1	1	565	2379	2379	2369	2369	97	97	15	15	2	0	142.254	149	NT_033777	1937392	1938019
CG5214	182.287	1	1	1837	9883	9883	9870	9870	1317	1317	15	15	7	0	182.287	215	NT_033777	7070006	7072586
CG34383	14.544	5	2	10376	4699	4701	4446	4448	349	349	15	15	18	0	14.544	15	NT_033777	9540945	9588535
rdx	23.9504	5	5	5611	4262	7340	3961	3961	477	477	15	15	14	0	23.9504	13	NT_033777	9793674	9857777
Edg91	106.219	2	2	604	1892	1892	1891	1891	272	272	15	15	3	0	106.219	122	NT_033777	13436578	13437233
CG15803	6.87198	1	1	4626	1028	1028	937	937	18	18	15	15	4	0	6.87198	8	NT_033777	14159008	14186699
Calx	19.5567	3	3	5855	3866	10031	3375	3375	224	224	15	15	13	0	19.5567	19	NT_033777	16803998	16840182
CG7956	16.5115	5	1	3902	1906	1906	1899	1899	265	265	15	15	15	0	16.5115	18	NT_033777	17346663	17353419
cnc	36.873	7	4	7682	8685	8710	8345	8349	461	461	15	15	16	1	36.873	20	NT_033777	19011300	19047683
nAcRbeta-96A	8.83152	2	2	4026	1074	1074	1048	1048	208	208	15	15	14	0	8.83152	2	NT_033777	20334937	20340823
RpL32	2373.09	5	5	804	56239	56239	56237	56237	17775	17775	15	15	8	0	2373.09	989	NT_033777	25870951	25871880
CG12004	37.7614	3	2	2982	3344	3344	3319	3319	445	445	15	15	10	0	37.7614	39	NT_037436	1569200	1575621
CG33233	2.52628	2	2	1719	128	128	128	128	1	1	15	15	6	0	2.52628	2	NT_037436	2659639	2661501
RpL14	2137.31	1	1	623	39285	39286	39247	39247	6617	6617	15	15	4	0	2137.31	2221	NT_037436	8594102	8595492
Tsp66E	62.2484	3	3	2330	4043	4429	3889	4275	614	614	15	15	9	0	62.2484	64	NT_037436	8905599	8925165
CG14180	9.3285	1	1	1142	359	359	314	314	37	37	15	15	4	2	9.3285	11	NT_037436	9465970	9467604
fry	23.5001	3	2	11053	7774	27209	7656	7656	580	580	15	15	29	0	23.5001	24	NT_037436	9624934	9672203
Mpcp	737.196	2	2	1847	40151	40151	40133	40133	2236	2236	15	15	5	0	737.196	820	NT_037436	14530718	14533546
CG8786	7.42691	4	2	2983	697	697	653	653	52	52	15	15	9	0	7.42691	6	NT_037436	19630865	19635914
CG7298	870.379	1	1	1322	33923	33923	33915	33915	2239	2239	15	15	3	0	870.379	1043.5	NT_037436	20195170	20196786
CG5618	21.6872	2	1	1968	1302	1302	1258	1258	89	89	15	15	5	0	21.6872	25	NT_037436	20347052	20349794
Rab26	7.7002	3	3	3516	959	959	798	798	84	84	15	15	9	0	7.7002	7	NT_037436	21311874	21327290
M6	18.6521	2	2	2361	1282	1354	1226	1298	92	92	15	15	6	0	18.6521	14	NT_037436	21500952	21505849
CG32809	10.3752	2	2	4735	1584	1808	1445	1448	199	199	15	15	19	1	10.3752	11	NC_004354	1569113	1586580
CG14047	8.04643	2	1	4773	1188	1188	1132	1132	59	59	15	15	11	0	8.04643	9	NC_004354	2262591	2269805
CG2930	87.6817	3	2	3809	9890	9890	9844	9844	645	645	15	15	9	0	87.6817	104	NC_004354	3766454	3774329
CG16721	69.0576	1	1	2566	5237	5237	5223	5223	333	333	15	15	6	0	69.0576	79	NC_004354	5773891	5777433
CG3726	31.3563	1	1	2890	2694	2708	2671	2671	248	248	15	15	7	0	31.3563	37	NC_004354	5811210	5835703
sqh	137.108	1	1	1140	4628	4628	4607	4607	442	442	15	15	3	0	137.108	133	NC_004354	6117094	6119196
CG3446	144.546	1	1	956	4078	4078	4073	4073	481	481	15	15	3	0	144.546	156.5	NC_004354	6243356	6244432
CG14435	6.14555	2	2	3616	659	659	655	655	50	50	15	15	8	0	6.14555	5	NC_004354	6733455	6737953
Moe	126.273	10	5	3556	13334	13334	13235	13235	1051	1051	15	15	19	0	126.273	134.5	NC_004354	8767636	8792343
Cpr11A	163.035	1	1	1326	6419	6419	6372	6372	815	815	15	15	4	0	163.035	202.5	NC_004354	12381006	12383484
Clic	105.652	1	1	1385	4488	4488	4313	4313	483	483	15	15	4	0	105.652	131	NC_004354	13707475	13716357
Rab10	75.548	1	1	2249	4998	5033	4973	5008	219	219	15	15	4	0	75.548	81	NC_004354	20122451	20125717
sol	17.6424	5	2	5698	2987	2988	2962	2963	180	180	15	15	12	0	17.6424	18	NC_004354	21221357	21228939
RhoGAP102A	3.57935	2	2	3763	339	400	336	397	54	54	15	15	10	0	3.57935	1	NC_004353	276143	283293
Kdm4B	8.22971	4	4	3129	268	905	154	759	68	71	14	21	9	0	8.22971	7	NT_033778	9073242	9085869
l(1)G0255	134.407	2	2	1850	6718	7366	6696	7329	551	551	14	18	6	0	134.407	149.5	NC_004354	6572499	6575887
CG4577	33.5873	1	1	2695	3243	3247	2664	2668	243	243	14	14	5	0	33.5873	38	NT_033779	1134702	1141156
pgant5	14.6817	2	2	4557	2097	2097	1972	1972	215	215	14	14	11	0	14.6817	14	NT_033779	5072156	5093590
nompC	3.61884	3	3	6947	777	777	741	741	61	61	14	14	18	0	3.61884	3	NT_033779	5346237	5365039
CG5958	185.393	1	1	1139	6255	6255	6224	6224	514	514	14	14	4	0	185.393	216	NT_033779	7430529	7433480
Dh31	17.4636	3	2	1459	783	1997	751	751	167	167	14	14	7	0	17.4636	5	NT_033779	8491868	8506845
CG4658	39.8073	3	3	2331	2746	2746	2735	2735	224	224	14	14	7	0	39.8073	47	NT_033779	9957287	9960168
CG31714	5.27167	1	1	4859	787	787	755	755	78	78	14	14	14	0	5.27167	5	NT_033779	10064322	10087884
CG10237	15.0961	3	3	1744	805	805	776	776	100	100	14	14	9	0	15.0961	18	NT_033779	19435844	19441278
CG8693	112.492	1	1	1777	5895	5895	5892	5892	499	499	14	14	5	0	112.492	124	NT_033778	4346329	4348389
Hydr1	9.24896	3	2	2366	689	689	645	645	32	32	14	14	5	0	9.24896	10	NT_033778	5019992	5022958
prel	48.1232	1	1	1563	2231	2231	2217	2217	188	188	14	14	4	0	48.1232	52	NT_033778	5311576	5313612
Adam	92.6668	1	1	1340	3671	3671	3660	3660	610	610	14	14	6	0	92.6668	95	NT_033778	5856465	5858410
Pka-R2	36.2293	5	3	2918	3280	3281	3116	3116	591	591	14	14	15	0	36.2293	30	NT_033778	5883325	5913540
CG42336	65.2496	5	5	1589	3087	3093	3050	3056	383	383	14	14	6	0	65.2496	45	NT_033778	7182041	7185041
CG9027	33.7267	4	3	3045	3276	3276	3027	3027	376	376	14	14	10	1	33.7267	2	NT_033778	7267849	7271613
MCPH1	7.33902	4	0	3763	824	2809	814	814	47	47	14	14	11	0	7.33902	7	NT_033778	7783499	7791429
CG42700	6.43426	2	2	2763	684	684	524	524	101	101	14	14	9	2	6.43426	5	NT_033778	8167278	8185752
Rcd1	23.5147	3	2	3923	2791	2791	2719	2719	123	123	14	14	9	0	23.5147	25	NT_033778	10035763	10040624
Hmgs	29.4488	5	4	2803	2420	2475	2378	2433	63	63	14	14	6	0	29.4488	30	NT_033778	12223595	12228760
Sema-2a	21.9204	4	3	3987	2641	2642	2576	2576	498	498	14	14	19	0	21.9204	22	NT_033778	12387701	12420934
CG10527	189.839	1	1	1461	8211	8211	8175	8175	953	953	14	14	3	0	189.839	243	NT_033778	16957568	16960290
CG15661	20.6135	2	2	1873	1140	1140	1138	1138	140	140	14	14	7	0	20.6135	24	NT_033778	17102940	17105258
Egfr	18.7412	2	2	4886	2849	2948	2699	2699	72	72	14	14	6	0	18.7412	21	NT_033778	17410510	17446932
CG2765	56.7082	3	3	2709	4613	4613	4528	4528	213	213	14	14	6	0	56.7082	63	NT_033778	20847361	20852606
growl	112.895	2	2	2778	9299	9299	9244	9244	814	814	14	14	7	0	112.895	124	NT_033777	228771	232914
CG31534	39.1889	4	3	4275	4963	4963	4938	4938	236	236	14	14	10	0	39.1889	47	NT_033777	531458	537915
Rheb	107.4	2	2	1250	3963	3963	3957	3957	497	497	14	14	7	0	107.4	124	NT_033777	1394618	1396213
CG42537	4.42136	1	1	376	49	49	49	49	0	0	14	14	2	0	4.42136	4	NT_033777	2203519	2203955
Crc	279.065	1	1	1464	12070	12070	12042	12042	961	961	14	14	4	0	279.065	356	NT_033777	5454660	5456607
fd85E	4.1323	1	1	1601	212	212	195	195	29	29	14	14	7	0	4.1323	3	NT_033777	5552868	5555165
CG12814	36.2414	2	1	2375	2671	2671	2537	2537	443	443	14	14	10	0	36.2414	40	NT_033777	5996877	6013742
Tk	8.92821	1	1	1596	447	972	420	420	13	13	14	14	4	0	8.92821	10	NT_033777	7819897	7831194
Stat92E	48.3625	5	1	4294	6507	6507	6121	6121	563	563	14	14	11	0	48.3625	54	NT_033777	16361405	16378034
mbc	19.0858	1	1	7370	4282	4282	4146	4146	292	292	14	14	14	0	19.0858	20	NT_033777	19607508	19627396
CG6000	9.44533	2	2	625	179	179	174	174	1	1	14	14	3	0	9.44533	11	NT_033777	19880140	19880822
BM-40-SPARC	465.586	1	1	1170	16134	16134	16056	16056	1322	1322	14	14	3	0	465.586	525.5	NT_033777	22694954	22697738
CG34354	9.777	3	2	3366	1045	1087	969	970	104	104	14	14	14	0	9.777	10	NT_033777	23972546	24064952
Pkc98E	32.1295	2	2	3397	3336	3336	3217	3217	344	344	14	14	11	0	32.1295	37	NT_033777	24864896	24872756
Ef1gamma	845.012	3	3	1756	43739	43739	43736	43736	4825	4825	14	14	6	0	845.012	952.5	NT_033777	25045888	25047831
CG1607	37.0454	2	2	3188	3540	3540	3481	3481	380	380	14	14	11	0	37.0454	40	NT_033777	27207832	27217622
trh	9.88464	3	2	5502	1634	1634	1603	1603	134	134	14	14	14	0	9.88464	10	NT_037436	366524	392633
CG14957	40.2635	1	1	423	504	505	501	502	153	153	14	14	3	0	40.2635	33	NT_037436	3187563	3188106
CG10576	133.31	2	2	2051	8083	8095	8059	8059	1404	1404	14	14	9	0	133.31	157	NT_037436	5755070	5758806
CG14830	48.0397	1	1	1779	2615	2615	2519	2519	257	257	14	14	5	0	48.0397	56	NT_037436	7243812	7257017
CG42330	10.9542	3	1	6597	2222	2242	2127	2130	340	340	14	14	35	0	10.9542	11	NT_037436	8231747	8274251
app	17.7768	6	0	5674	3352	3352	2973	2973	215	215	14	14	14	1	17.7768	16	NT_037436	12199338	12259889
Ncc69	30.7664	2	1	4111	3888	3888	3728	3728	495	495	14	14	18	0	30.7664	34	NT_037436	12361746	12384539
Exn	14.5396	5	5	7796	3443	3443	3341	3341	212	212	14	14	16	0	14.5396	12	NT_037436	16963517	16987501
CG10508	10.698	4	2	3498	1124	1124	1103	1103	97	97	14	14	13	0	10.698	12	NT_037436	21203329	21209154
RhoGAP1A	29.3539	3	3	6061	5277	5280	5244	5244	462	462	14	14	18	0	29.3539	31	NC_004354	23840	36727
CG32815	6.95443	1	1	2088	428	428	428	428	9	9	14	14	3	0	6.95443	7	NC_004354	826499	828792
CG4045	27.2373	1	1	923	742	746	737	741	119	119	14	14	4	0	27.2373	32	NC_004354	1968828	1969933
csw	27.3767	3	3	5314	4669	4669	4288	4288	349	349	14	14	15	1	27.3767	28	NC_004354	1988269	2007698
CG13759	6.02223	4	1	1138	201	204	199	202	4	4	14	14	5	0	6.02223	6	NC_004354	2475065	2477856
tlk	14.5899	8	6	8690	3936	4121	3734	3737	195	195	14	14	20	0	14.5899	10	NC_004354	3614054	3682010
Ptp4E	11.8036	6	1	6677	2364	2364	2323	2323	165	165	14	14	17	0	11.8036	13	NC_004354	4833165	4849458
sws	23.3447	3	3	5806	3509	4094	3414	3995	246	250	14	14	13	0	23.3447	26	NC_004354	7850853	7862269
l(1)G0289	83.2445	1	1	2555	6385	6385	6269	6269	648	648	14	14	7	0	83.2445	99	NC_004354	10251203	10260346
SelG	71.1456	1	1	835	1751	1751	1751	1751	233	233	14	14	3	0	71.1456	80	NC_004354	11781313	11782277
CG1640	132.214	6	5	3019	11826	11826	11765	11765	976	976	14	14	13	0	132.214	113	NC_004354	13264639	13274193
CG1368	776.576	1	1	769	17605	17605	17602	17602	749	749	14	14	2	0	776.576	901	NC_004354	14068794	14069703
rut	7.75325	1	1	7544	1770	1795	1724	1724	141	141	14	14	18	1	7.75325	8	NC_004354	14683284	14719938
rab3-GEF	14.331	2	2	8177	3576	3681	3364	3454	255	255	14	14	24	0	14.331	15	NC_004354	14987286	15007795
CG12991	20.1909	2	1	2502	1503	1520	1489	1489	151	151	14	14	8	0	20.1909	20	NC_004354	17473891	17492995
CG1702	18.9936	2	2	961	548	548	538	538	98	98	14	14	5	0	18.9936	20	NC_004354	20338707	20340823
Tak1	23.625	1	1	3392	2526	2526	2362	2362	180	180	14	14	8	0	23.625	26	NC_004354	20386932	20395953
CG1518	16.0426	1	1	2855	1356	1357	1350	1350	97	97	14	14	6	0	16.0426	17	NC_004354	20920991	20925143
DIP1	62.101	8	7	3833	7063	7064	7016	7016	293	293	14	14	11	0	62.101	75	NC_004354	21495823	21501185
pan	6.8431	10	4	7650	1930	2121	1542	1543	151	151	14	14	22	4	6.8431	2	NC_004353	89956	129430
Cp1	121.592	4	4	1901	6781	7684	6554	6813	569	569	13	73	7	0	121.592	119	NT_033778	9848164	9855486
Pif1A	59.0152	6	2	9849	1971	17217	1965	17132	169	1038	13	19	20	0	59.0152	63	NT_033777	4600008	4626898
CG1140	98.7573	2	2	2109	6110	6183	6086	6139	574	574	13	15	5	0	98.7573	116	NT_037436	1963143	1966808
Nos	4.18457	10	2	6324	791	3434	736	780	115	115	13	14	25	0	4.18457	4	NT_033779	10804269	10838448
CG8176	19.6958	4	0	4756	2796	3450	2745	2761	208	208	13	14	17	0	19.6958	20	NT_033777	5341758	5352964
CG17471	19.8821	2	2	1488	908	951	832	872	242	243	13	14	11	0	19.8821	11	NC_004353	1213042	1217466
Cyp309a1	63.3322	1	1	1613	3014	3014	3011	3011	390	390	13	13	6	0	63.3322	69	NT_033779	2562885	2564848
CG2862	46.9614	2	2	708	980	980	980	980	128	128	13	13	5	0	46.9614	58.5	NT_033779	2770136	2770904
CG9663	15.1293	1	1	3061	1494	1494	1365	1365	87	87	13	13	8	0	15.1293	16	NT_033779	3294926	3303129
CG5973	15.5918	4	3	3314	1566	1566	1523	1523	314	314	13	13	11	0	15.5918	1	NT_033779	7437506	7445269
Hnf4	22.4838	4	3	4041	2748	2807	2650	2678	249	249	13	13	11	0	22.4838	17	NT_033779	8687281	8709038
chico	25.9915	2	2	3215	2483	2483	2463	2463	227	227	13	13	10	0	25.9915	29	NT_033779	10242512	10247064
CG5792	10.5104	2	2	4503	1586	1639	1390	1395	97	97	13	13	8	0	10.5104	9	NT_033779	12713276	12721957
mol	26.4179	5	1	3009	2704	3552	2343	2343	278	278	13	13	10	0	26.4179	21	NT_033779	14975747	14997556
CG6115	92.3013	1	1	705	1926	1926	1918	1918	115	115	13	13	2	0	92.3013	111	NT_033779	16887122	16887941
Lar	18.981	2	2	8165	4964	5572	4568	4568	350	350	13	13	19	0	18.981	21	NT_033779	19606569	19731561
mle	11.7457	3	3	4688	1631	1631	1623	1623	49	49	13	13	7	0	11.7457	13	NT_033778	1862243	1868277
Pld	28.0041	6	5	5579	4682	4683	4605	4605	255	255	13	13	15	0	28.0041	30	NT_033778	2129529	2142771
jing	9.53027	5	4	7394	2189	2497	2077	2077	94	94	13	13	13	1	9.53027	9	NT_033778	2389764	2506901
CG12825	52.5287	1	1	580	900	900	898	898	176	176	13	13	4	0	52.5287	49.5	NT_033778	3676719	3677496
CG14767	80.1288	3	2	2308	5494	5584	5451	5451	589	589	13	13	7	0	80.1288	94	NT_033778	4605522	4611342
CG8788	39.7613	1	1	1291	1666	1666	1513	1513	63	63	13	13	4	0	39.7613	44	NT_033778	5025979	5029486
CG8026	53.8179	3	3	3002	4837	4837	4762	4762	436	436	13	13	8	0	53.8179	46	NT_033778	5074175	5079600
skf	20.5393	3	2	2818	1733	1753	1686	1706	265	265	13	13	10	0	20.5393	25	NT_033778	7113962	7120056
CG12384	115.387	1	1	591	2020	2020	2010	2010	567	567	13	13	4	0	115.387	151	NT_033778	7245405	7246658
CG6191	64.4084	1	1	3436	6735	6735	6523	6523	553	553	13	13	8	0	64.4084	73	NT_033778	9468091	9480841
mam	13.038	3	3	8582	3445	3460	3288	3298	74	74	13	13	12	0	13.038	13	NT_033778	9878686	9947861
CG5773	116.775	1	1	749	2583	2583	2578	2578	286	286	13	13	2	0	116.775	144	NT_033778	13930409	13931249
CG16926	102.81	1	1	858	2601	2603	2598	2600	352	352	13	13	3	0	102.81	120	NT_033778	15387799	15388801
CG12484	7.66997	4	3	5600	1390	1390	1266	1266	191	191	13	13	23	0	7.66997	9	NT_033778	16311840	16366459
bl	39.432	5	3	2416	2929	2945	2808	2808	348	348	13	13	13	0	39.432	40	NT_033778	16475010	16494359
CG30152	41.8139	1	1	955	1178	1178	1177	1177	189	189	13	13	4	0	41.8139	38	NT_033778	16558708	16560059
Rgk3	11.0582	1	1	1758	668	669	573	573	67	67	13	13	9	0	11.0582	11	NT_033778	17143745	17167538
CG5554	52.3906	1	1	1674	2595	2595	2585	2585	193	193	13	13	4	0	52.3906	63	NT_033778	19732415	19734547
CG33988	19.9356	1	1	4726	2887	2973	2777	2777	97	97	13	13	6	0	19.9356	22	NT_033778	20586468	20624176
key	22.6504	1	1	1402	937	937	936	936	104	104	13	13	6	0	22.6504	25	NT_033778	20673035	20674919
CG30427	13.2194	6	2	3765	1548	1548	1467	1467	171	171	13	13	18	0	13.2194	11	NT_033778	20816270	20824994
gpp	15.8983	4	3	9315	4600	4650	4365	4365	134	134	13	13	12	2	15.8983	17	NT_033777	2232579	2273729
CG1091	18.9416	2	2	2024	1140	1140	1130	1130	157	157	13	13	10	0	18.9416	21	NT_033777	2908945	2911811
Alh	9.92276	9	7	9830	2969	12145	2874	2875	172	172	13	13	23	3	9.92276	9	NT_033777	2920318	2949907
alpha-Est3	41.1845	2	0	1884	2295	2295	2287	2287	152	152	13	13	6	0	41.1845	49	NT_033777	3364694	3367349
CG2993	15.2123	1	1	2935	1318	1318	1316	1316	71	71	13	13	4	0	15.2123	18	NT_033777	3631717	3635710
CG9836	76.8497	1	1	958	2173	2173	2170	2170	268	268	13	13	3	0	76.8497	71	NT_033777	4648564	4649895
Best1	17.8411	2	2	3267	1797	1797	1718	1718	66	66	13	13	8	0	17.8411	19	NT_033777	5987186	5996207
RpS25	3032.65	2	1	739	66068	66068	66057	66057	10310	10310	13	13	5	0	3032.65	3168	NT_033777	7040942	7042037
CG6791	10.7877	2	2	4447	1430	1430	1414	1414	21	21	13	13	5	0	10.7877	12	NT_033777	7411076	7415864
B52	35.1494	8	3	4164	4328	4328	4314	4314	634	634	13	13	16	0	35.1494	20	NT_033777	9487022	9492613
Cys	723.576	1	1	553	11797	11797	11794	11794	594	594	13	13	2	0	723.576	1041	NT_033777	10394753	10395363
MtnB	271.756	1	1	301	2411	2411	2411	2411	565	565	13	13	2	0	271.756	201	NT_033777	16328960	16329321
Rab1	113.152	1	1	1853	6253	6253	6180	6180	1059	1059	13	13	5	0	113.152	80	NT_033777	17091751	17094831
CG31145	15.5156	4	2	4815	2355	2355	2202	2202	330	330	13	13	19	0	15.5156	15	NT_033777	19431473	19495378
CG10157	30.3684	1	1	715	643	643	640	640	80	80	13	13	4	0	30.3684	37	NT_033777	19504614	19505577
CG13643	19.6537	1	1	2617	1524	1536	1516	1516	51	51	13	13	6	0	19.6537	21	NT_033777	20723855	20731723
Nf1	10.0053	3	3	9481	2826	2826	2796	2796	221	221	13	13	20	0	10.0053	10	NT_033777	21808735	21820876
CG9990	21.0147	3	2	4133	2593	2593	2560	2560	296	296	13	13	14	0	21.0147	20	NT_033777	24501077	24521661
CG7920	245.64	1	1	1990	14480	14480	14408	14408	797	797	13	13	4	0	245.64	287	NT_033777	25836198	25841086
CG1983	22.4962	1	1	1113	739	739	738	738	87	87	13	13	6	0	22.4962	26	NT_033777	26001949	26003394
cindr	42.6766	4	3	4025	5186	5201	5063	5063	169	169	13	13	10	0	42.6766	42	NT_033777	26634349	26652542
Cyp4c3	64.7577	1	1	1983	3843	3845	3783	3785	646	646	13	13	8	0	64.7577	74	NT_033777	26719683	26726410
CG13908	18.5853	2	1	3954	2300	2300	2166	2166	0	0	13	13	4	0	18.5853	21	NT_037436	987211	992473
CG9153	23.9684	2	2	3836	2730	2730	2710	2710	342	342	13	13	13	0	23.9684	28	NT_037436	1313678	1318328
prominin-like	36.3152	3	2	4177	4559	4559	4471	4471	535	535	13	13	16	0	36.3152	39	NT_037436	3115335	3127723
CG11594	28.6502	3	2	2861	2411	2419	2408	2416	235	235	13	13	9	0	28.6502	31	NT_037436	4022970	4026009
CG13704	164.661	1	1	682	3434	3434	3310	3310	545	545	13	13	3	0	164.661	176.5	NT_037436	4898900	4900869
Tektin-C	19.358	2	2	1672	958	958	954	954	70	70	13	13	6	0	19.358	23	NT_037436	5787496	5789666
Pdp1	15.8743	7	4	8160	4276	4285	3809	3818	432	432	13	13	13	3	15.8743	2	NT_037436	7807437	7860472
Sod	196.435	1	1	733	4272	4272	4244	4244	239	239	13	13	2	0	196.435	244	NT_037436	11105381	11106838
byn	5.41263	1	1	2244	369	369	358	358	23	23	13	13	7	0	5.41263	5	NT_037436	11924481	11928831
mex1	56.8757	2	2	890	1493	1493	1492	1492	197	197	13	13	4	0	56.8757	38.5	NT_037436	15510524	15512692
Shal	26.5444	2	2	3033	2451	2451	2373	2373	151	151	13	13	8	0	26.5444	29	NT_037436	19561538	19577680
fln	1.7187	1	1	987	55	55	50	50	1	1	13	13	4	0	1.7187	1	NT_037436	19982651	19984279
Ten-m	25.3685	2	2	12245	9755	9764	9156	9156	244	244	13	13	10	0	25.3685	25	NT_037436	22286132	22400987
CG33080	23.3149	2	2	3376	2332	2346	2306	2320	132	132	13	13	7	0	23.3149	25	NC_004354	5602594	5611811
CG14778	1.57696	1	1	753	49	161	35	35	1	1	13	13	5	0	1.57696	1	NC_004354	1361526	1364647
CG14812	29.9044	1	1	700	621	621	617	617	117	117	13	13	4	0	29.9044	35	NC_004354	1752004	1752984
yu	35.182	3	3	3623	3794	3794	3757	3757	165	165	13	13	7	0	35.182	38	NC_004354	5307840	5314896
RpL7A	2905.69	2	2	1129	96703	96709	96693	96693	21106	21106	13	13	7	0	2905.69	3602	NC_004354	6425049	6427318
CG15365	6.2832	1	1	3310	608	626	595	613	43	43	13	13	7	0	6.2832	6	NC_004354	8948731	8962016
CG15295	5.97581	1	1	2288	434	434	403	403	0	0	13	13	2	1	5.97581	6	NC_004354	10510488	10512898
CG15735	37.5921	1	1	1259	1409	1409	1395	1395	119	119	13	13	5	0	37.5921	42	NC_004354	11912677	11914764
fne	20.5663	2	2	3037	1844	1844	1841	1841	159	159	13	13	8	0	20.5663	18	NC_004354	12832568	12839836
g	8.9616	1	1	4172	1127	1127	1102	1102	143	143	13	13	13	0	8.9616	10	NC_004354	13621236	13630311
Ag5r2	247.041	1	1	849	6184	6184	6182	6182	125	125	13	13	2	0	247.041	277	NC_004354	14676985	14678075
CG3632	16.1483	4	3	4307	2054	2073	2033	2050	233	233	13	13	19	0	16.1483	17	NC_004354	16190728	16197341
CG4829	21.844	5	0	3389	2236	2238	2180	2182	148	148	13	13	11	0	21.844	25	NC_004354	16705733	16720529
CG42684	22.1334	5	4	8633	5742	5748	5626	5632	230	230	13	13	13	0	22.1334	19	NC_004354	17604819	17645718
CG42450	23.3554	1	1	3973	2786	2786	2735	2735	203	203	13	13	8	0	23.3554	26	NC_004354	18714698	18720724
CG31999	20.9046	1	1	2970	1915	1924	1830	1830	254	254	13	13	13	0	20.9046	20	NC_004353	235635	246580
CG1909	18.4903	2	2	2400	1387	1466	1308	1308	221	221	13	13	11	1	18.4903	19	NC_004353	603737	609976
CG13253	13.0804	2	2	2739	318	1118	270	1056	125	129	12	15	8	0	13.0804	3	NT_037436	20705934	20712298
CG3164	159.007	4	0	3144	14828	14828	14735	14735	744	744	12	12	11	0	159.007	170.5	NT_033779	122624	130791
spen	19.1151	3	2	20090	11462	11462	11319	11319	412	412	12	12	14	0	19.1151	15	NT_033779	159034	203251
CG17660	19.554	1	1	2351	1359	1359	1355	1355	223	223	12	12	10	0	19.554	22	NT_033779	1707132	1710415
NTPase	59.8784	4	3	2616	4644	4644	4617	4617	277	277	12	12	8	0	59.8784	64	NT_033779	2880704	2885850
CG3277	18.2806	1	1	2370	1278	1278	1277	1277	227	227	12	12	14	0	18.2806	20.5	NT_033779	3313347	3317086
CG31772	8.27432	1	1	5437	1356	1356	1326	1326	156	156	12	12	15	1	8.27432	8	NT_033779	3760068	3768191
Hel25E	45.2743	3	2	1785	2452	2452	2382	2382	364	364	12	12	10	0	45.2743	50	NT_033779	5539326	5542310
CG9098	9.63095	2	2	3720	1065	1065	1056	1056	58	58	12	12	11	0	9.63095	9	NT_033779	6007364	6012338
CG11015	419.506	1	1	729	9079	9079	9014	9014	836	836	12	12	3	0	419.506	343	NT_033779	6557800	6559308
CG34398	12.2725	8	6	7818	2873	2873	2828	2828	157	157	12	12	18	0	12.2725	12	NT_033779	8898804	8933382
CG32982	21.8517	5	4	3512	2402	2402	2262	2262	210	210	12	12	15	0	21.8517	24	NT_033779	9125751	9163721
dpr2	5.49208	2	2	1810	390	412	293	293	19	19	12	12	9	0	5.49208	5	NT_033779	10917659	10964128
vir-1	63.6659	4	3	2106	4048	4048	3952	3952	420	420	12	12	11	0	63.6659	41	NT_033779	12403270	12423421
nimB1	12.3248	1	1	1247	454	457	450	453	47	47	12	12	4	0	12.3248	12	NT_033779	13963546	13965088
Irk3	9.85148	2	2	1994	580	583	576	579	51	51	12	12	6	0	9.85148	11	NT_033779	18711071	18713763
CG10186	25.0399	6	3	6463	4778	4778	4770	4770	631	631	12	12	23	0	25.0399	27	NT_033779	19508953	19517201
CG1344	16.1372	1	1	2258	1074	1074	1074	1074	24	24	12	12	2	0	16.1372	17	NT_033778	1541144	1543453
dpr12	16.8201	1	1	3191	1710	1710	1582	1582	123	123	12	12	8	0	16.8201	18	NT_033778	1734194	1747693
didum	7.64329	3	1	6494	1475	1475	1463	1463	138	138	12	12	19	0	7.64329	8	NT_033778	3387660	3396130
mtt	6.94744	4	2	6534	1468	1481	1338	1338	168	168	12	12	21	1	6.94744	6	NT_033778	4361933	4419420
Ggamma1	111.868	5	3	2775	9259	9259	9150	9150	351	351	12	12	6	0	111.868	49	NT_033778	4788908	4792296
Not1	52.2132	4	3	8672	13198	13351	13195	13346	623	623	12	12	14	0	52.2132	56	NT_033778	5455019	5465985
G-oalpha47A	38.7278	9	3	5046	5855	6108	5760	5760	612	612	12	12	20	0	38.7278	21	NT_033778	6325466	6351297
rho-7	22.8441	1	1	1301	878	878	876	876	125	125	12	12	6	0	22.8441	27	NT_033778	7874219	7876261
Cpr49Ac	5.50065	3	2	1727	297	297	280	280	36	36	12	12	9	0	5.50065	6	NT_033778	8274472	8277562
CG13319	15.1224	2	2	691	310	310	308	308	18	18	12	12	3	0	15.1224	18	NT_033778	8811409	8812169
CG12424	18.4591	3	2	4764	2632	2632	2592	2592	144	144	12	12	8	0	18.4591	19	NT_033778	10850819	10868089
Dg	24.4153	3	3	6513	4771	4771	4687	4687	464	464	12	12	15	0	24.4153	25	NT_033778	11968674	11986042
Muc55B	288.86	1	1	1593	14274	14274	13563	13563	371	371	12	12	2	0	288.86	289	NT_033778	13937731	13939610
Rgk2	5.26803	1	1	4901	792	792	761	761	53	53	12	12	7	0	5.26803	5	NT_033778	14427090	14436472
CG9945	12.9823	2	2	2075	795	796	793	794	117	117	12	12	9	0	12.9823	15	NT_033778	16506008	16508586
HmgZ	166.057	2	2	1365	6786	6786	6681	6681	825	825	12	12	4	0	166.057	135	NT_033778	17585056	17591993
CG4091	18.2436	3	3	2094	1222	1222	1126	1126	40	40	12	12	5	0	18.2436	21	NT_033778	19586469	19589924
TBPH	16.749	6	4	3241	1591	1604	1587	1600	191	191	12	12	12	0	16.749	17	NT_033778	19746590	19750135
Phm	57.3702	2	1	1563	2653	2678	2643	2643	460	460	12	12	9	0	57.3702	64	NT_033778	19872750	19875990
CG3907	41.366	2	2	1724	2103	2103	2102	2102	421	421	12	12	9	0	41.366	45	NT_033778	19907421	19909779
CG14650	28.5074	1	1	3637	3047	3056	3047	3056	217	217	12	12	6	0	28.5074	32	NT_033777	263102	267050
Itp-r83A	16.8693	2	2	9714	4817	4941	4779	4830	269	269	12	12	20	0	16.8693	17	NT_033777	1342862	1364584
CG1105	44.7377	1	1	1792	2441	2449	2355	2363	224	224	12	12	4	0	44.7377	46	NT_033777	2889908	2892854
alpha-Est5	29.7065	1	1	1889	1655	1655	1654	1654	121	121	12	12	5	0	29.7065	35	NT_033777	3359951	3362247
CG9396	29.6615	1	1	684	612	612	598	598	86	86	12	12	4	0	29.6615	35	NT_033777	5396133	5397345
SpdS	65.0719	2	2	1707	3281	3281	3274	3274	100	100	12	12	3	0	65.0719	38	NT_033777	5457361	5459395
CG16817	74.6577	1	1	1142	2526	2526	2513	2513	504	504	12	12	4	0	74.6577	74	NT_033777	5503627	5505380
Ugt86Dg	4.2409	1	1	1464	179	191	171	183	0	0	12	12	2	0	4.2409	3	NT_033777	6990145	6991796
dpr4	12.295	2	1	3074	1133	1133	1114	1114	75	75	12	12	7	0	12.295	14	NT_033777	7359205	7368671
CG14741	8.57703	1	1	5522	1421	1421	1396	1396	156	156	12	12	19	0	8.57703	8	NT_033777	7894964	7903198
yrt	10.6146	4	3	4462	1403	1403	1396	1396	132	132	12	12	11	0	10.6146	11	NT_033777	9254589	9260704
Cht5	79.6969	1	1	2120	4994	4994	4980	4980	723	723	12	12	7	0	79.6969	94	NT_033777	9593273	9596454
CG42542	19.8276	6	2	2772	1692	1692	1620	1620	189	189	12	12	12	0	19.8276	17	NT_033777	11022332	11028796
Dscam3	6.01906	4	1	7632	1385	1385	1354	1354	255	255	12	12	44	0	6.01906	6	NT_033777	13300555	13331389
CG7713	19.0404	1	1	825	471	471	463	463	97	97	12	12	5	0	19.0404	19	NT_033777	13620788	13622039
CG5315	39.3091	3	3	2717	3162	3162	3148	3148	305	305	12	12	11	0	39.3091	38	NT_033777	18369414	18373567
ash2	12.8898	3	2	2132	842	842	810	810	103	103	12	12	11	0	12.8898	11	NT_033777	20475769	20479099
Nmnat	9.54912	2	2	1645	471	471	463	463	57	57	12	12	7	0	9.54912	10	NT_033777	20770959	20773122
CG14253	79.339	5	5	2706	6383	6405	6306	6328	453	453	12	12	11	0	79.339	44	NT_033777	22804266	22811431
CG31064	8.61509	3	2	5218	1331	1422	1325	1325	98	98	12	12	10	0	8.61509	9	NT_033777	23055227	23064803
RpL4	1959.73	1	1	1462	84461	84463	84449	84449	6991	6991	12	12	4	0	1959.73	2043	NT_033777	23748515	23750644
alph	43.6038	5	3	2584	3541	3582	3321	3321	302	302	12	12	12	0	43.6038	49	NT_033777	25417544	25442879
CG31033	14.2757	5	2	2657	1180	1180	1118	1118	124	124	12	12	14	0	14.2757	16	NT_033777	25653003	25660823
CG12071	17.3338	2	2	2566	1318	1348	1281	1311	72	72	12	12	8	0	17.3338	18	NT_033777	26702806	26706597
CG12054	14.6177	2	2	4382	1914	1915	1887	1888	114	114	12	12	9	0	14.6177	16	NT_033777	27046426	27055127
CG1275	56.082	4	4	2026	3434	3434	3349	3349	314	314	12	12	8	0	56.082	57.5	NT_037436	2252744	2257409
CG14950	15.6887	1	1	1131	556	556	523	523	31	31	12	12	4	0	15.6887	18	NT_037436	2657481	2659656
CG4769	302.859	1	1	1542	13779	13779	13765	13765	2467	2467	12	12	6	0	302.859	325	NT_037436	5353290	5355898
syd	26.1796	4	2	5106	3995	3995	3940	3940	406	406	12	12	18	0	26.1796	30	NT_037436	7919125	7929063
CG7188	65.7206	2	2	1272	2469	2469	2464	2464	328	328	12	12	5	0	65.7206	67	NT_037436	8300241	8302062
CG7120	6.66784	1	1	2885	543	569	541	567	11	11	12	12	3	0	6.66784	7	NT_037436	8392269	8395395
CG5288	58.2314	4	4	2200	3781	3782	3775	3776	413	413	12	12	11	0	58.2314	63	NT_037436	8976254	8979189
bol	14.6351	5	1	3628	3185	3185	1565	1565	263	263	12	12	15	16	14.6351	13	NT_037436	9094741	9123452
rols	8.10363	5	2	7536	1824	1854	1800	1800	63	63	12	12	14	0	8.10363	8	NT_037436	12001315	12057959
TMS1	78.3863	1	1	1717	3993	3998	3962	3967	595	595	12	12	7	0	78.3863	80	NT_037436	16405855	16408488
Lasp	34.2519	2	2	4388	4485	4520	4415	4430	276	276	12	12	10	0	34.2519	38	NT_037436	16669506	16704752
Rbp6	9.90532	4	3	4576	1623	1639	1323	1336	186	186	12	12	20	0	9.90532	2	NT_037436	17058377	17231310
CycT	17.2954	2	2	4602	2358	2358	2346	2346	64	64	12	12	5	0	17.2954	19	NT_037436	17545613	17550888
CG3961	14.4471	3	3	3694	1620	1620	1573	1573	103	103	12	12	13	0	14.4471	13	NT_037436	18871350	18883582
RpL26	2557.57	1	1	685	51651	51651	51638	51638	2094	2094	12	12	2	0	2557.57	2802	NT_037436	18892174	18893024
Deaf1	20.8837	2	2	2419	1532	1534	1489	1489	71	71	12	12	6	0	20.8837	23	NT_037436	19811280	19822623
Pka-R1	52.6527	18	0	5180	8350	8378	8039	8039	644	644	12	12	19	0	52.6527	28	NT_037436	20809205	20829148
nrm	25.7406	2	2	3879	3475	4172	2943	2943	783	783	12	12	25	0	25.7406	25	NT_037436	22991541	23031258
Qm	2910.28	2	2	787	67538	67538	67509	67509	22707	22707	12	12	6	0	2910.28	2310	NT_037436	23086736	23088569
CG42248	12.4875	2	2	7466	2899	2902	2748	2748	97	97	12	12	13	0	12.4875	12	NC_004354	702250	778497
sta	1982.34	3	3	1335	78013	78028	78003	78003	5471	5471	12	12	5	0	1982.34	2569	NC_004354	1375830	1377446
kdn	407.941	2	2	2707	32620	32620	32549	32549	1443	1443	12	12	4	0	407.941	502	NC_004354	6244662	6255226
Marf	59.5041	3	1	3677	6475	6475	6449	6449	506	506	12	12	10	0	59.5041	66	NC_004354	6259982	6264960
Spat	102.792	1	1	1410	4297	4297	4272	4272	383	383	12	12	3	0	102.792	106	NC_004354	6422981	6424759
Gclc	66.258	2	1	3464	6908	6908	6765	6765	229	229	12	12	7	0	66.258	80	NC_004354	7996613	8010177
REG	44.7613	1	1	1381	1825	1825	1822	1822	76	76	12	12	3	0	44.7613	47	NC_004354	13106366	13108014
inaE	7.35655	4	3	7093	1593	1598	1538	1538	95	95	12	12	21	0	7.35655	8	NC_004354	13677782	13705526
RpL37a	2120.96	1	1	864	54019	54019	54013	54013	7676	7676	12	12	3	0	2120.96	2232.5	NC_004354	15032358	15033423
Rhp	13.1236	2	1	2655	1036	1036	1027	1027	147	147	12	12	13	0	13.1236	14	NC_004354	15682926	15687780
CG4678	5.0059	4	0	2284	521	6777	337	337	46	46	12	12	12	0	5.0059	5	NC_004354	16590165	16605178
CG9086	29.0339	1	1	6351	5492	5492	5435	5435	282	282	12	12	11	0	29.0339	31	NC_004354	16850980	16862682
ari-1	22.6708	3	2	2794	1879	1881	1865	1867	210	210	12	12	10	0	22.6708	24	NC_004354	18026169	18031682
Aats-his	45.0188	2	2	2132	2903	2903	2829	2829	249	249	12	12	6	0	45.0188	54	NC_004354	18409432	18414480
Cyp6v1	11.0907	1	1	2331	793	793	762	762	31	31	12	12	3	0	11.0907	12	NC_004354	20528811	20532419
CG6808	1.0163	1	1	3138	33	98	30	94	1	1	11	19	7	0	1.0163	0	NT_033777	7447188	7451366
Ranbp16	7.89178	5	4	4557	920	1163	916	1060	144	144	11	13	21	0	7.89178	8	NC_004354	15821218	15827707
alien	13.0764	2	2	2374	797	915	797	915	79	79	11	12	8	0	13.0764	13	NT_033779	8994669	8997375
Mio	55.5419	13	7	5635	9251	9417	9215	9225	886	886	11	12	27	0	55.5419	56	NT_033779	21286078	21310032
Trxr-1	147.98	3	3	2632	10740	11635	10689	11480	690	696	11	12	6	0	147.98	169	NC_004354	8136517	8142072
dock	17.4439	3	3	3744	1971	1971	1925	1925	105	105	11	11	8	0	17.4439	18	NT_033779	825964	833245
drongo	32.5453	5	1	4370	4230	4230	4192	4192	232	232	11	11	11	0	32.5453	30	NT_033779	833584	851096
CG5001	78.7185	1	1	1830	4400	4400	4246	4246	335	335	11	11	6	0	78.7185	97	NT_033779	1186256	1196806
for	31.8859	11	6	6964	6836	6868	6545	6545	597	597	11	11	24	0	31.8859	29	NT_033779	3622071	3656951
CG10019	4.9399	1	1	3434	526	526	500	500	75	75	11	11	12	0	4.9399	5	NT_033779	3745692	3752309
fusl	20.8884	2	2	2831	1841	1841	1743	1743	86	86	11	11	6	0	20.8884	19	NT_033779	5330468	5338053
CG9171	22.2435	3	2	3049	2138	2142	1999	1999	132	132	11	11	9	0	22.2435	25	NT_033779	5768250	5800204
CG11034	26.5596	1	1	2238	1794	1794	1752	1752	144	144	11	11	7	1	26.5596	30	NT_033779	5805479	5808858
Myo28B1	12.1343	5	0	7510	2733	2765	2684	2686	76	76	11	11	14	0	12.1343	8	NT_033779	7666047	7689459
TepII	13.0428	5	5	5127	1985	1985	1971	1971	66	66	11	11	12	0	13.0428	13	NT_033779	7693800	7701585
cdc14	21.2152	3	3	3982	2600	2600	2490	2490	174	174	11	11	10	0	21.2152	22	NT_033779	7802415	7810697
FKBP59	35.2773	1	1	1558	1620	1622	1618	1620	278	278	11	11	8	0	35.2773	39	NT_033779	9888034	9890119
CG5850	9.24504	2	2	2756	761	761	751	751	50	50	11	11	7	0	9.24504	10	NT_033779	9960450	9963767
RpL13	2815.96	2	1	796	66090	66096	66066	66068	9698	9698	11	11	5	0	2815.96	3300	NT_033779	9967312	9968495
Sur	6.23	1	1	7232	1346	1366	1328	1328	144	144	11	11	24	1	6.23	6	NT_033779	10182557	10199112
RpL9	2285.03	2	2	835	56245	56245	56238	56238	10946	10946	11	11	5	0	2285.03	2633	NT_033779	11002833	11004189
CG9932	30.0279	1	1	8170	7581	7582	7231	7231	147	147	11	11	7	0	30.0279	32	NT_033779	13022671	13060115
CG3305	100.83	1	1	1605	4820	4822	4770	4770	509	509	11	11	4	0	100.83	75	NT_033779	21573378	21577114
RpL5	2306.14	3	3	1114	75738	75738	75722	75722	8224	8224	11	11	6	0	2306.14	2626	NT_033779	22427533	22429419
lt	15.5448	3	1	3001	1619	1620	1375	1375	163	163	11	11	14	0	15.5448	15	NT_033779	22817519	22833492
CG17082	16.9977	6	4	2491	1544	1553	1248	1248	118	118	11	11	14	0	16.9977	12	NT_033778	631836	645548
lbm	49.0869	1	1	1025	1500	1536	1447	1483	222	222	11	11	5	0	49.0869	58	NT_033778	2937301	2939470
CG8232	21.324	1	1	4046	2546	2546	2543	2543	367	367	11	11	15	0	21.324	22	NT_033778	4815679	4820608
ana	12.411	2	2	2422	925	925	886	886	66	66	11	11	6	0	12.411	12	NT_033778	4956606	4965059
l(2)03659	23.4653	1	1	4125	2853	2853	2853	2853	132	132	11	11	10	0	23.4653	25	NT_033778	5277963	5282705
Taz	19.3244	4	2	2170	1245	1245	1236	1236	139	139	11	11	9	0	19.3244	16	NT_033778	8640531	8643915
RpS23	2682.21	1	1	726	57417	57417	57396	57396	15712	15712	11	11	3	0	2682.21	2747	NT_033778	10102740	10104132
Ih	14.0548	7	2	5482	2429	2429	2271	2271	265	265	11	11	19	0	14.0548	14	NT_033778	10166938	10186413
CG8303	43.9624	1	1	2255	2959	2979	2922	2922	278	278	11	11	7	0	43.9624	53	NT_033778	12482533	12492716
CG5065	12.2142	3	3	3486	1298	1298	1255	1255	179	179	11	11	13	1	12.2142	13	NT_033778	12495175	12511214
Psi	14.5271	3	2	4045	1747	1747	1732	1732	128	128	11	11	9	0	14.5271	15	NT_033778	12750470	12755218
CG6426	99.2114	1	1	726	2157	2157	2123	2123	332	332	11	11	3	0	99.2114	114.5	NT_033778	12756897	12759359
Pkc53E	9.37075	3	2	3454	1111	1111	954	954	205	205	11	11	18	0	9.37075	9	NT_033778	12812459	12830668
mbl	2.923	7	5	12965	1454	1454	1117	1117	39	39	11	11	13	2	2.923	0	NT_033778	13153058	13263374
Mctp	5.28585	2	2	4095	668	668	638	638	55	55	11	11	13	0	5.28585	5	NT_033778	14649487	14662174
endoB	14.1616	4	0	2458	1032	1032	1026	1026	123	123	11	11	7	0	14.1616	16	NT_033778	15194952	15198197
Rgk1	17.4623	1	1	1939	1071	1072	997	998	197	197	11	11	10	0	17.4623	17	NT_033778	15199898	15212994
hts	35.6582	11	4	7154	7650	7924	7519	7519	1042	1042	11	11	24	0	35.6582	11	NT_033778	15284840	15312454
CG30389	18.8439	2	2	4123	2349	2372	2289	2290	187	187	11	11	12	0	18.8439	21	NT_033778	17036238	17048050
CG33143	4.78071	2	2	5798	955	956	816	817	57	57	11	11	14	0	4.78071	4	NT_033778	18501835	18521590
CG3530	20.2349	3	2	3687	2212	2212	2199	2199	224	224	11	11	14	0	20.2349	21	NT_033778	19276524	19284202
CG3860	38.269	1	1	2102	2373	2373	2371	2371	320	320	11	11	9	0	38.269	41	NT_033778	19879661	19882573
RpL12	2015.14	3	2	788	46814	46814	46804	46804	13558	13558	11	11	7	0	2015.14	2601	NT_033778	19947923	19949039
RpL39	3750.89	1	1	289	31955	31955	31951	31951	12145	12145	11	11	3	0	3750.89	4920	NT_033778	19949373	19949952
bs	5.98488	2	2	3509	875	878	616	619	26	26	11	11	5	2	5.98488	6	NT_033778	20231236	20263998
CG32944	10.2629	2	2	2162	676	813	654	654	80	80	11	11	9	1	10.2629	11	NT_033777	233159	241835
CG31523	50.4329	4	3	3408	5218	5218	5066	5066	684	684	11	11	11	0	50.4329	35	NT_033777	291139	304828
CG31530	26.0365	1	1	3530	2858	2962	2709	2709	92	92	11	11	5	0	26.0365	29	NT_033777	576129	598807
CG1109	11.1619	2	1	3073	1053	1053	1011	1011	103	103	11	11	10	0	11.1619	12	NT_033777	1486359	1491168
CD98hc	122.56	1	1	2121	7677	7677	7662	7662	504	504	11	11	4	0	122.56	137	NT_033777	3800128	3803488
CG42285	9.22501	1	1	1107	362	362	301	301	0	0	11	11	3	0	9.22501	10	NT_033777	4193340	4195642
CG14696	38.1836	1	1	1642	1866	1866	1848	1848	96	96	11	11	4	0	38.1836	42	NT_033777	6708155	6710723
CG14853	8.48778	2	2	2838	751	751	710	710	90	90	11	11	8	0	8.48778	7	NT_033777	10435371	10444709
CG8925	10.5782	2	2	2383	810	810	743	743	57	57	11	11	7	0	10.5782	12	NT_033777	11997731	12006200
gukh	10.9951	4	2	7023	2484	2484	2276	2276	55	55	11	11	8	0	10.9951	11	NT_033777	14809747	14848160
Cyp12a4	113.756	1	1	1700	5690	5702	5688	5700	474	474	11	11	4	0	113.756	136.5	NT_033777	14960881	14962862
Oamb	5.41897	3	2	5497	1009	1009	878	878	41	41	11	11	8	0	5.41897	5	NT_033777	16514740	16540263
GABA-B-R2	23.6449	2	2	3976	2792	2792	2771	2771	295	295	11	11	14	0	23.6449	26	NT_033777	17596055	17601562
CG5346	36.8897	1	1	1924	2187	2187	2092	2092	149	149	11	11	6	0	36.8897	39	NT_033777	18345804	18354383
CG5326	132.962	1	1	1692	6892	6892	6631	6631	587	587	11	11	5	0	132.962	149.5	NT_033777	18357896	18365639
CG6954	8.94385	2	2	6168	1688	1688	1626	1626	80	80	11	11	12	0	8.94385	10	NT_033777	18492483	18508211
wge	16.3057	3	1	5183	2511	2511	2491	2491	240	240	11	11	13	0	16.3057	17	NT_033777	18537264	18546277
klg	17.0771	1	1	4037	2132	2218	2032	2032	229	229	11	11	11	0	17.0771	17	NT_033777	18725024	18787456
CG5794	6.31002	3	2	12146	2259	2259	2259	2259	142	142	11	11	23	0	6.31002	6	NT_033777	20462180	20475673
Bili	5.46517	6	1	4091	680	680	659	659	78	78	11	11	17	0	5.46517	5	NT_033777	20957012	20962431
amon	22.3943	1	1	3992	2671	2671	2635	2635	356	356	11	11	12	0	22.3943	24	NT_033777	22523418	22539881
sda	28.8296	2	2	5178	4487	4487	4400	4400	432	432	11	11	13	0	28.8296	34	NT_033777	22741455	22771035
htt	4.43026	1	1	11579	1552	1552	1512	1512	119	119	11	11	29	0	4.43026	4	NT_033777	24521964	24560073
CG34347	9.50298	2	2	6055	2082	2119	1687	1696	165	165	11	11	18	2	9.50298	10	NT_033777	27136896	27196498
CG1792	4.77457	1	1	1343	190	190	189	189	15	15	11	11	4	0	4.77457	5	NT_033777	27442026	27443559
CG13893	25.8287	1	1	2191	1681	1713	1636	1668	178	178	11	11	6	0	25.8287	27	NT_037436	599094	604001
CG12030	125.608	1	1	1797	6695	6695	6653	6653	473	473	11	11	4	0	125.608	159	NT_037436	648517	651313
CG13900	48.987	2	1	4375	6339	6340	6317	6317	458	458	11	11	13	0	48.987	52	NT_037436	826710	833402
Glut1	15.574	6	5	3821	2102	2209	1754	1754	340	340	11	11	23	0	15.574	15	NT_037436	914074	985461
Myo61F	112.573	4	4	3952	13154	13353	13113	13113	658	658	11	11	10	0	112.573	137	NT_037436	1318482	1329623
CG16976	8.28455	1	1	1032	267	267	252	252	37	37	11	11	4	0	8.28455	9	NT_037436	2665287	2667542
CG2162	31.7339	2	2	2676	2529	2529	2503	2503	339	339	11	11	11	0	31.7339	37	NT_037436	3035198	3040469
Rh50	50.3561	1	1	1840	2810	2810	2731	2731	555	555	11	11	8	0	50.3561	55	NT_037436	4910386	4919044
tow	11.5083	2	2	3405	1211	1211	1155	1155	124	124	11	11	9	0	11.5083	7	NT_037436	6936056	6941770
CG7546	25.105	4	2	5257	3906	3906	3890	3890	323	323	11	11	13	0	25.105	27	NT_037436	7504111	7510416
CG34426	88.2705	1	1	1022	2659	2659	2659	2659	296	296	11	11	3	0	88.2705	97.5	NT_037436	8795563	8796699
smg	16.6187	5	3	5706	2904	2904	2795	2795	35	35	11	11	12	2	16.6187	17	NT_037436	8983637	8991089
E(z)	11.9065	2	1	2650	955	955	930	930	108	108	11	11	9	0	11.9065	13	NT_037436	10627675	10631230
CG32147	27.52	1	1	879	713	713	713	713	21	21	11	11	2	0	27.52	35	NT_037436	15136161	15137125
Pka-C3	26.4817	2	2	3012	2434	2434	2351	2351	316	316	11	11	10	0	26.4817	28.5	NT_037436	15918904	15947897
CG13059	549.123	1	1	572	9260	9260	9258	9258	985	985	11	11	2	0	549.123	632.5	NT_037436	16316772	16317408
nes	30.1542	3	3	2248	2040	2040	1998	1998	121	121	11	11	6	0	30.1542	34	NT_037436	19250511	19253779
Act79B	2.89786	1	1	1522	129	131	128	130	5	5	11	11	3	0	2.89786	3	NT_037436	21978331	21980290
jim	6.27521	3	0	6277	1346	1620	1155	1161	26	26	11	11	9	2	6.27521	5	NT_037436	22789077	22826488
CG14795	126.197	1	1	453	1685	1685	1685	1685	267	267	11	11	3	0	126.197	156	NC_004354	1406260	1406832
CG3835	84.7094	3	3	2186	5472	5472	5458	5458	348	348	11	11	7	0	84.7094	102	NC_004354	2035521	2038972
Cyp4d14	39.0274	1	1	1683	1938	1938	1936	1936	38	38	11	11	3	0	39.0274	44	NC_004354	2067448	2069346
CG14446	14.1971	1	1	5028	2104	2104	2104	2104	191	191	11	11	13	0	14.1971	15.5	NC_004354	6119969	6125940
Tbh	7.95751	1	1	2912	737	741	682	683	55	55	11	11	8	0	7.95751	8	NC_004354	7889730	7920567
sdt	15.132	7	4	9697	4439	4443	4325	4325	461	461	11	11	26	0	15.132	8	NC_004354	8072582	8133487
CG1354	66.2204	4	3	1578	3089	3089	3080	3080	397	397	11	11	9	0	66.2204	80	NC_004354	9672779	9675951
p24-1	44.6217	1	1	1104	1462	1462	1452	1452	153	153	11	11	2	0	44.6217	49	NC_004354	11745364	11746548
IP3K2	19.396	3	3	3215	2134	2134	1838	1838	143	143	11	11	8	0	19.396	22	NC_004354	13212685	13223350
RpS15Aa	1835.52	5	4	757	26334	41043	26246	40955	4460	4470	11	11	7	0	1835.52	2204	NC_004354	13229806	13231687
Gmap	13.4366	2	2	5358	2236	2236	2122	2122	148	148	11	11	8	0	13.4366	14	NC_004354	15380955	15404822
Pros28.1	22.7818	1	1	1175	789	793	785	789	83	83	11	11	3	0	22.7818	27	NC_004354	16170305	16171621
CG6762	50.1274	4	4	911	1360	1362	1344	1346	141	141	11	11	9	0	50.1274	44	NC_004354	17751007	17752466
l(1)G0156	220.682	2	2	1417	9250	9250	9217	9217	1058	1058	11	11	6	0	220.682	258	NC_004354	19413148	19415843
CG14205	25.1802	1	1	2335	1730	1736	1727	1733	186	186	11	11	9	0	25.1802	28	NC_004354	19486645	19489581
Rab35	18.2354	2	1	2601	1426	1426	1398	1398	61	61	11	11	4	0	18.2354	18	NC_004354	20050512	20053871
Ntf-2	38.247	2	2	1021	1177	1181	1147	1151	168	172	11	11	5	0	38.247	35	NC_004354	20906501	20910263
Trf2	13.5261	2	2	7126	3117	3252	2824	2841	72	72	10	15	10	5	13.5261	12	NC_004354	8303305	8324228
CG32529	16.8687	3	3	10724	5418	5495	5303	5332	199	199	10	15	10	0	16.8687	12.5	NC_004354	19762443	19800720
f-cup	16.9204	5	2	3531	1447	1761	1447	1761	239	239	10	12	19	0	16.9204	17	NT_033777	9520979	9526560
inx7	44.0349	2	2	2118	2749	7312	2651	2749	200	220	10	12	6	0	44.0349	42	NC_004354	6885645	6903902
CG5946	48.7881	6	1	2388	3376	3519	3360	3434	287	287	10	11	9	0	48.7881	17	NT_037436	11810083	11815375
aru	31.0104	3	3	3443	3165	3170	3147	3147	221	221	10	10	9	0	31.0104	37	NT_033779	861849	868352
CG33543	6.42626	1	1	2777	589	589	526	526	45	45	10	10	7	0	6.42626	6	NT_033779	1997102	2006307
CG11319	6.39378	1	1	4643	1154	1154	875	875	111	111	10	10	16	4	6.39378	7	NT_033779	6568390	6601066
CG5177	419.677	1	1	1011	12575	12575	12506	12506	1267	1267	10	10	4	0	419.677	524	NT_033779	7405214	7408475
LKR	81.2049	1	1	3263	7813	7813	7810	7810	532	532	10	10	8	0	81.2049	91	NT_033779	7791406	7795958
Tsp29Fa	90.6793	2	2	1094	2947	2947	2924	2924	276	276	10	10	6	0	90.6793	74.5	NT_033779	8933964	8936096
Trp1	37.8215	2	2	2239	2502	2502	2496	2496	288	288	10	10	5	0	37.8215	45	NT_033779	10009386	10013171
RluA-1	20.1729	3	3	3219	1971	1971	1914	1914	265	265	10	10	14	0	20.1729	23	NT_033779	10463336	10474347
kuz	11.9888	5	3	5657	2047	2136	1999	1999	143	143	10	10	17	0	11.9888	13	NT_033779	13550141	13638238
CG4587	9.46155	3	3	4242	1345	1475	1183	1183	155	155	10	10	20	3	9.46155	9	NT_033779	15647835	15714237
cact	75.0214	4	3	2774	6342	6348	6128	6134	651	651	10	10	10	0	75.0214	85	NT_033779	16313029	16326101
CadN	18.3296	12	0	10419	5755	5774	5629	5629	422	422	10	10	25	0	18.3296	19	NT_033779	17649866	17739521
Dap160	25.6394	3	2	3979	3027	3027	3007	3007	299	299	10	10	12	0	25.6394	29	NT_033779	21137131	21142353
d4	19.5767	3	2	1993	1484	1592	1150	1150	77	77	10	10	9	1	19.5767	21	NT_033778	1147484	1183475
Eb1	24.77	5	4	2386	1823	1823	1742	1742	337	337	10	10	12	0	24.77	19	NT_033778	2636697	2643542
CG30158	7.60437	1	1	3654	856	856	819	819	72	72	10	10	8	0	7.60437	8	NT_033778	2779268	2810118
Odc1	47.3118	1	1	1275	1780	1780	1778	1778	289	289	10	10	6	0	47.3118	53	NT_033778	3892308	3894178
Pabp2	12.3733	2	2	2136	795	795	779	779	144	144	10	10	7	0	12.3733	6	NT_033778	4018938	4021879
CG30360	139.481	1	1	1880	7731	7731	7729	7729	450	450	10	10	3	0	139.481	148.5	NT_033778	4352675	4354701
CG8029	545.047	2	2	1902	30557	30557	30556	30556	1941	1941	10	10	6	0	545.047	604.5	NT_033778	5095067	5097169
CG1814	21.5466	3	2	2058	1450	1527	1302	1307	132	132	10	10	9	0	21.5466	23	NT_033778	5464932	5469352
CG2269	47.9633	3	2	3778	5370	5370	5341	5341	341	341	10	10	9	0	47.9633	50	NT_033778	5975076	5983921
CG8888	80.746	1	1	1708	4090	4090	4065	4065	687	687	10	10	7	0	80.746	93	NT_033778	7952068	7967046
Arf51F	32.8788	5	5	1618	1601	1601	1568	1568	192	192	10	10	7	0	32.8788	18	NT_033778	11209979	11212399
CG30463	29.1619	5	0	4343	3964	13780	3733	3733	432	432	10	10	15	0	29.1619	30	NT_033778	12560966	12618889
CG8910	5.70934	1	1	3405	666	947	564	573	23	23	10	10	6	1	5.70934	5	NT_033778	12762229	12783156
CalpA	62.0253	3	2	3434	6282	6282	6278	6278	1121	1121	10	10	17	0	62.0253	64	NT_033778	15312578	15318068
betaTub56D	503.722	4	3	1858	26761	27691	26656	27586	358	358	10	10	7	0	503.722	581	NT_033778	15334824	15339122
RpS18	3466.81	2	2	713	72857	72857	72857	72857	25456	25456	10	10	5	0	3466.81	3181	NT_033778	16151477	16152399
otp	8.74922	2	2	3362	892	892	867	867	124	124	10	10	10	0	8.74922	7	NT_033778	16771116	16790900
CG3493	20.0613	1	1	5060	2997	2999	2990	2992	196	196	10	10	8	0	20.0613	22	NT_033778	19258874	19264535
UbcD6	77.4383	2	2	2255	5247	5247	5147	5147	400	400	10	10	4	0	77.4383	58	NT_033777	774477	778406
CG1021	26.9785	5	4	3823	3130	3130	3040	3040	318	318	10	10	13	0	26.9785	30	NT_033777	2214884	2231613
CG2943	33.883	1	1	3072	3069	3069	3068	3068	386	386	10	10	13	0	33.883	35	NT_033777	3728975	3733088
CG12811	21.4462	1	1	772	497	497	488	488	83	83	10	10	3	0	21.4462	27	NT_033777	5872974	5874289
CG6188	147.064	1	1	989	4290	4290	4287	4287	703	703	10	10	4	0	147.064	179	NT_033777	8500331	8501806
cv-c	16.0984	3	3	9490	4672	4886	4502	4503	321	321	10	10	18	0	16.0984	16	NT_033777	10217402	10307410
His4r	311.608	3	2	715	6569	6569	6567	6567	997	997	10	10	6	0	311.608	176	NT_033777	10451461	10452336
CG42788	18.6996	2	2	5013	3116	3125	2763	2763	145	145	10	10	11	0	18.6996	20	NT_033777	10923350	10957646
Hmt-1	25.3319	1	1	2988	2249	2249	2231	2231	105	105	10	10	6	0	25.3319	29	NT_033777	11679590	11683194
CG10311	157.164	1	1	963	4693	4693	4461	4461	504	504	10	10	4	0	157.164	187	NT_033777	12176627	12182733
CG14318	5.57884	1	1	4482	751	751	737	737	8	8	10	10	5	0	5.57884	6	NT_033777	13602968	13609720
fru	4.79271	14	4	8700	1750	1750	1229	1229	100	100	10	10	23	7	4.79271	1	NT_033777	14242315	14371308
CG7720	21.3012	5	3	3246	2136	2136	2038	2038	254	254	10	10	16	0	21.3012	22	NT_033777	14584958	14620876
CG16718	7.25407	3	2	4228	914	919	904	904	160	160	10	10	17	0	7.25407	6	NT_033777	15459140	15468466
CG42872	478.511	1	1	346	4880	4880	4880	4880	1355	1355	10	10	2	0	478.511	512.5	NT_033777	16360001	16360426
CG5697	8.83414	1	1	987	259	259	257	257	3	3	10	10	3	0	8.83414	9	NT_033777	16841671	16842842
CG3308	41.9693	1	1	2122	2436	2631	2430	2625	119	119	10	10	4	0	41.9693	45	NT_033777	17096800	17099537
CG31431	27.1932	1	1	1582	1349	1349	1268	1268	74	74	10	10	5	0	27.1932	28	NT_033777	17696406	17699362
SKIP	11.3405	2	2	5765	2064	2091	1927	1927	299	299	10	10	21	0	11.3405	12	NT_033777	17959580	18121057
loco	10.5096	4	3	6818	2208	2213	2107	2112	95	95	10	10	9	0	10.5096	7	NT_033777	18445690	18465082
CG13618	42.9656	1	1	1021	1309	1309	1293	1293	135	135	10	10	4	0	42.9656	49	NT_033777	20350522	20353261
CG34349	19.1244	2	2	3839	2243	2243	2164	2164	272	272	10	10	16	1	19.1244	17	NT_033777	20882812	20890070
CG6330	85.276	2	2	1889	4790	4790	4748	4748	639	639	10	10	7	0	85.276	94	NT_033777	22775845	22784209
beat-VI	13.4204	1	1	1939	864	864	767	767	105	105	10	10	7	0	13.4204	15	NT_033777	24243926	24298931
AR-2	12.1378	1	1	1624	711	711	581	581	32	32	10	10	4	0	12.1378	13	NT_033777	24562831	24569855
Pglym78	306.42	3	1	1136	10265	10265	10260	10260	509	509	10	10	5	0	306.42	325.5	NT_033777	24973970	24975623
CG9743	98.3221	1	1	1726	5041	5060	4983	5002	509	509	10	10	6	0	98.3221	109	NT_033777	26022087	26028718
RpL6	2666.15	2	2	1013	79613	79613	79606	79606	3992	3992	10	10	4	0	2666.15	2964	NT_033777	27420509	27421967
Tudor-SN	70.1262	1	1	3166	6564	6565	6544	6544	349	349	10	10	4	0	70.1262	81	NT_037436	259286	264378
miple	70.8773	2	2	1908	3997	3997	3986	3986	543	543	10	10	6	0	70.8773	53	NT_037436	267764	270340
CG7879	5.79527	2	2	3817	721	785	652	652	17	17	10	10	4	0	5.79527	6	NT_037436	1559800	1568608
RpL23A	2498.96	1	1	1039	74610	76557	74582	76529	8592	8592	10	10	3	0	2498.96	2734	NT_037436	1667192	1668677
CG13921	6.69567	3	1	4535	929	929	895	895	23	23	10	10	6	1	6.69567	6	NT_037436	1746910	1752390
ACXD	7.04959	1	1	4110	858	858	854	854	81	81	10	10	12	0	7.04959	8	NT_037436	2237610	2243719
CG12734	6.58787	2	1	5186	963	1019	951	1007	68	68	10	10	11	0	6.58787	7	NT_037436	3178934	3185287
ZnT63C	46.9924	5	3	2563	3576	3576	3550	3550	383	383	10	10	11	0	46.9924	56	NT_037436	3303722	3313480
Best2	17.1022	1	1	3549	1822	1822	1789	1789	220	220	10	10	12	0	17.1022	18	NT_037436	6239032	6249766
CG3967	19.3315	5	1	3231	1851	3883	1841	1841	193	193	10	10	11	0	19.3315	20	NT_037436	9406696	9419777
CG3529	33.8629	1	1	2110	2113	2119	2100	2106	181	181	10	10	6	0	33.8629	42	NT_037436	9439975	9443886
AGO2	80.9984	2	2	4117	9710	9904	9706	9829	599	599	10	10	9	0	80.9984	95	NT_037436	15547217	15554146
CG12304	32.0012	2	2	1145	1088	1088	1080	1080	145	145	10	10	5	0	32.0012	38	NT_037436	15576743	15578447
Zn72D	17.2341	2	2	3386	1806	1806	1720	1720	81	81	10	10	7	0	17.2341	19	NT_037436	16099696	16105488
CG7510	13.3849	1	1	3830	1521	1521	1511	1511	230	230	10	10	13	0	13.3849	13	NT_037436	17614926	17623589
nkd	13.5448	1	1	4942	2061	2061	1973	1973	67	67	10	10	5	0	13.5448	13	NT_037436	18996832	19038431
CG6020	227.386	1	1	1615	10829	10892	10824	10824	785	785	10	10	5	0	227.386	273	NT_037436	20485182	20490188
fng	9.51827	1	1	1964	642	649	551	551	68	68	10	10	7	0	9.51827	10	NT_037436	20918983	20942609
CG14815	28.0904	2	2	2203	1817	1824	1817	1824	15	15	10	10	3	0	28.0904	34	NC_004354	1760865	1763094
CG10803	3.82501	1	1	2794	317	317	315	315	16	16	10	10	5	0	3.82501	4	NC_004354	3379686	3382941
CG15765	29.888	1	1	3133	2902	2909	2753	2760	146	146	10	10	7	0	29.888	34	NC_004354	5712597	5733606
Ctr1A	17.1403	1	1	2112	1196	1196	1067	1067	54	54	10	10	5	0	17.1403	12	NC_004354	6555680	6562300
CG9650	5.56045	2	2	4808	912	912	788	788	22	22	10	10	6	1	5.56045	6	NC_004354	7087109	7134453
RpS28b	2028.08	1	1	521	31146	31146	31144	31144	3934	3934	10	10	2	0	2028.08	2395	NC_004354	9448655	9449242
nej	22.0017	3	2	12071	7861	7863	7826	7828	259	259	10	10	16	0	22.0017	25	NC_004354	9563251	9581099
X11Lbeta	10.2674	1	1	7524	2349	2359	2270	2277	133	133	10	10	15	0	10.2674	11	NC_004354	10523348	10603712
CkIIbeta	17.9692	6	6	3593	1982	1982	1903	1903	301	301	10	10	13	0	17.9692	9	NC_004354	11686569	11694097
Smr	14.3105	3	1	13606	5792	5899	5682	5739	116	116	10	10	15	0	14.3105	15	NC_004354	12580031	12636476
mew	28.8628	2	1	5165	4526	4530	4394	4394	305	305	10	10	11	0	28.8628	29	NC_004354	13108442	13152523
Flo-2	20.219	8	2	4299	3584	20971	2562	2562	272	272	10	10	15	2	20.219	6	NC_004354	14733411	14827616
Chc	70.039	6	6	5855	12098	12098	12087	12087	382	382	10	10	12	0	70.039	76	NC_004354	15722019	15729507
CG4301	34.7904	1	1	4127	4233	4233	4232	4232	378	378	10	10	10	0	34.7904	39	NC_004354	16303111	16308431
Ucp4A	18.1368	2	2	1764	980	980	943	943	112	112	10	10	6	0	18.1368	19	NC_004354	17739021	17741977
CG32549	46.4516	6	3	3443	4881	4884	4714	4714	484	484	10	10	12	0	46.4516	47	NC_004354	18284521	18304168
CG32532	1.54215	1	1	4422	210	210	201	201	11	11	10	10	9	0	1.54215	1	NC_004354	19426045	19441515
CG2177	14.872	3	1	2863	1255	1255	1255	1255	134	134	10	10	5	0	14.872	7	NC_004353	331558	334534
Zyx102EF	14.9037	7	3	2067	945	945	908	908	140	140	10	10	13	0	14.9037	13	NC_004353	1077991	1081542
CG7029	24.3695	4	3	8388	5934	11807	5888	6025	161	162	9	12	10	1	24.3695	25	NT_033777	18576614	18619752
UGP	49.9181	4	1	3017	4255	4541	4234	4439	655	655	9	12	12	0	49.9181	33	NT_037436	9343967	9352031
CG7458	22.0488	1	1	2165	1031	1415	1024	1407	125	128	9	12	6	0	22.0488	24	NT_037436	21948211	21951141
Spec2	6.64173	1	1	1747	282	453	263	342	10	10	9	11	3	0	6.64173	7	NT_033777	1442368	1449844
Slob	10.2497	8	1	3224	1038	1054	959	974	176	176	9	10	18	0	10.2497	9	NT_033779	7647053	7675078
CG8051	37.6147	1	1	2567	2873	2890	2829	2846	124	124	9	10	5	0	37.6147	40	NC_004354	19195354	19201957
CG4896	6.95085	3	2	3856	779	801	768	790	116	116	9	9	17	0	6.95085	7	NT_033779	1177706	1182459
RFeSP	337.355	2	2	938	9383	9383	9327	9327	1028	1028	9	9	4	0	337.355	391	NT_033779	1612686	1614182
VGlut	18.3402	1	1	5496	3059	3059	2971	2971	324	324	9	9	9	1	18.3402	15	NT_033779	2400306	2410668
lilli	9.98549	7	1	9262	2824	2841	2726	2726	166	166	9	9	21	0	9.98549	10	NT_033779	2885952	2953077
toc	16.0291	6	4	10547	5198	5256	4983	4983	277	277	9	9	17	1	16.0291	7	NT_033779	3068339	3144613
CG2818	9.46229	2	2	2872	804	804	801	801	55	55	9	9	6	0	9.46229	10	NT_033779	3713374	3716810
Atet	29.5558	4	2	5231	4698	4698	4557	4557	252	252	9	9	11	0	29.5558	33	NT_033779	4333926	4345776
l(2)k05819	13.6169	2	1	4866	1971	1971	1953	1953	131	131	9	9	10	0	13.6169	15	NT_033779	4394198	4400109
ine	43.93	5	4	3965	5214	5214	5134	5134	585	585	9	9	16	0	43.93	31	NT_033779	4468000	4477024
CG3294	3.18068	2	2	1536	145	145	144	144	10	10	9	9	7	0	3.18068	3	NT_033779	4794549	4796576
Oscillin	18.5747	2	2	1611	903	903	882	882	83	83	9	9	7	0	18.5747	20	NT_033779	5547203	5549614
Gef26	10.3923	3	3	5847	1801	1801	1791	1791	72	72	9	9	11	0	10.3923	12	NT_033779	6323767	6331552
CG9527	114.281	2	2	2299	7746	7746	7744	7744	1206	1206	9	9	10	0	114.281	136	NT_033779	6445070	6448016
CG7231	13.1502	3	2	1855	690	726	683	719	66	66	9	9	7	0	13.1502	15	NT_033779	7983920	7986786
CG18619	70.9878	4	0	628	1314	1314	1314	1314	437	437	9	9	6	0	70.9878	66	NT_033779	10264131	10265229
nimB2	96.3353	1	1	1439	4079	4091	4074	4086	310	310	9	9	3	0	96.3353	103	NT_033779	13965012	13967022
CG34166	980.452	2	1	533	15404	15404	15403	15403	458	458	9	9	3	0	980.452	341	NT_033779	14743253	14743859
ZnT35C	40.267	2	2	2162	2931	2931	2566	2566	418	418	9	9	10	0	40.267	42	NT_033779	15228729	15247832
PRL-1	31.4943	2	2	3305	3160	3160	3068	3068	373	373	9	9	7	0	31.4943	17	NT_033779	16245826	16257603
cni	37.1968	2	2	882	981	981	967	967	225	225	9	9	6	0	37.1968	41	NT_033779	16309594	16310736
CG31751	28.9057	2	2	2108	1830	1904	1796	1796	92	92	9	9	5	0	28.9057	30	NT_033779	18677203	18683717
CG17321	15.0897	1	1	2073	1089	1089	922	922	48	48	9	9	6	2	15.0897	16	NT_033779	18845184	18855118
E2f2	9.58025	1	1	1498	423	423	423	423	36	36	9	9	5	0	9.58025	10	NT_033779	21154293	21156245
Tsp39D	10.8165	1	1	2365	949	1697	754	754	35	35	9	9	4	10	10.8165	3	NT_033779	21344603	21358273
CG1416	43.2372	3	2	1567	2003	2003	1997	1997	153	153	9	9	7	0	43.2372	50	NT_033779	21758002	21760915
Rab2	65.5833	1	1	2196	4278	4280	4243	4245	735	735	9	9	4	0	65.5833	14	NT_033778	2584227	2587441
CG30502	21.4929	1	1	1397	903	1357	885	885	58	58	9	9	4	0	21.4929	23	NT_033778	3333694	3339056
Dgk	11.2798	4	2	5020	1766	1766	1669	1669	236	236	9	9	23	0	11.2798	13	NT_033778	3723747	3748575
wun	35.2288	2	1	2007	2261	2261	2084	2084	288	288	9	9	8	0	35.2288	37	NT_033778	5288052	5300965
CG30000	29.1876	1	1	995	857	857	856	856	90	90	9	9	4	0	29.1876	34	NT_033778	5493495	5494689
CG12911	20.6964	2	2	1636	1016	1016	998	998	55	55	9	9	6	0	20.6964	23	NT_033778	6144194	6148781
RanBPM	44.124	3	2	4372	5699	5699	5686	5686	550	550	9	9	15	0	44.124	49	NT_033778	6317217	6324086
TpnC47D	973.868	1	1	606	17328	17402	17321	17395	2903	2903	9	9	4	0	973.868	941.5	NT_033778	7161540	7162796
nompA	11.6925	5	1	5220	1961	1961	1799	1799	276	276	9	9	24	2	11.6925	13	NT_033778	7197953	7206180
Galpha49B	11.9733	8	4	4086	1370	1476	1336	1442	254	260	9	9	18	0	11.9733	4	NT_033778	8500246	8507806
CG18324	24.19	2	2	1331	949	949	949	949	69	69	9	9	4	0	24.19	31	NT_033778	10056361	10057738
CG8331	70.4024	4	2	1225	2564	2566	2540	2542	340	340	9	9	7	0	70.4024	49	NT_033778	10057971	10060503
Pcf11	22.986	4	4	7594	5218	5218	5145	5145	277	277	9	9	15	0	22.986	25	NT_033778	10748661	10758575
CG8389	14.2745	2	2	2006	853	1071	844	844	43	43	9	9	5	0	14.2745	16	NT_033778	11895877	11901329
CG8317	106.976	1	1	1032	3406	3406	3254	3254	106	106	9	9	2	0	106.976	114	NT_033778	12462083	12464087
CG5767	243.172	1	1	842	6038	6039	6034	6035	522	523	9	9	3	0	243.172	282.5	NT_033778	13933903	13934989
ena	15.0712	6	4	5011	2179	2251	2154	2226	256	256	9	9	22	0	15.0712	13	NT_033778	15029140	15050124
rib	25.0558	1	1	3962	2963	2963	2926	2926	4	4	9	9	2	0	25.0558	28	NT_033778	15163231	15168901
Hil	16.2409	2	1	3380	1727	1727	1618	1618	151	151	9	9	10	0	16.2409	18	NT_033778	16494386	16505719
Cht9	176.916	1	1	1193	6222	6222	6221	6221	462	462	9	9	3	0	176.916	199	NT_033778	16955487	16956813
CG11073	23.6429	2	2	3962	2933	2933	2761	2761	69	69	9	9	5	0	23.6429	25	NT_033778	17978994	17987231
robo	9.17393	2	2	6642	1809	1809	1796	1796	212	212	9	9	19	0	9.17393	10	NT_033778	18580029	18588467
CG3499	28.9813	1	1	2785	2382	2382	2379	2379	246	246	9	9	9	0	28.9813	33	NT_033778	18770501	18773855
CG13545	499.763	1	1	345	5085	5085	5082	5082	0	0	9	9	2	0	499.763	642	NT_033778	19045236	19045636
CG9812	15.6569	2	2	1441	720	1913	665	665	139	139	9	9	7	0	15.6569	15	NT_033778	19299859	19307207
sei	4.13927	2	0	2754	326	336	326	336	66	66	9	9	16	0	4.13927	4	NT_033778	19936728	19940562
CG3829	44.5503	1	1	3248	4302	4302	4265	4265	341	341	9	9	7	0	44.5503	49	NT_033778	20873478	20878012
uzip	54.5577	1	1	2475	4074	4074	3980	3980	246	246	9	9	5	0	54.5577	47	NT_033778	20899573	20917609
Pcmt	27.0917	1	1	948	762	762	757	757	88	88	9	9	4	0	27.0917	29	NT_033777	1378545	1380033
CG1208	30.9023	2	2	2232	1939	2048	1924	2033	218	218	9	9	7	0	30.9023	32	NT_033777	1657350	1664504
CG1979	2.99154	1	1	3425	320	320	302	302	2	2	9	9	3	0	2.99154	3	NT_033777	2880308	2884393
CG1965	8.03539	1	1	3116	743	743	738	738	92	92	9	9	9	0	8.03539	9	NT_033777	2893134	2897346
CG31146	3.4047	1	1	5381	624	624	540	540	35	35	9	9	13	0	3.4047	4	NT_033777	3483971	3520040
Nmdmc	32.5409	2	2	1346	1324	6888	1291	1291	74	74	9	9	4	0	32.5409	35	NT_033777	4868226	4876271
VhaM8.9	464.904	1	1	1468	20139	20139	20116	20116	923	923	9	9	3	0	464.904	522	NT_033777	5086363	5088315
CG8312	22.0257	2	1	4219	2782	2782	2739	2739	74	74	9	9	6	0	22.0257	24	NT_033777	5417033	5450798
tws	20.8155	8	7	4197	2656	2656	2575	2575	194	194	9	9	14	0	20.8155	20	NT_033777	5952523	5965492
Irp-1B	87.1231	1	1	2951	7588	7588	7578	7578	646	646	9	9	10	0	87.1231	98	NT_033777	6234337	6238638
CG14686	16.5391	1	1	999	489	489	487	487	97	97	9	9	5	0	16.5391	17	NT_033777	6605297	6606547
Paip2	85.4474	1	1	1105	2882	2882	2783	2783	557	557	9	9	4	0	85.4474	82	NT_033777	8806768	8810345
Droj2	122.721	5	4	2432	8807	8807	8797	8797	295	295	9	9	8	0	122.721	153	NT_033777	9207799	9211013
CG31337	29.2026	1	1	833	729	729	717	717	55	55	9	9	3	0	29.2026	35	NT_033777	9369688	9371106
CG3731	403.42	2	2	1785	21212	21225	21212	21225	2881	2881	9	9	8	0	403.42	454	NT_033777	10715800	10718109
CG6912	42.264	1	1	1404	1752	1752	1749	1749	122	122	9	9	5	0	42.264	45	NT_033777	10960860	10962702
abd-A	14.702	3	1	4973	2211	2218	2148	2155	131	131	9	9	10	0	14.702	15	NT_033777	12633349	12655769
Mvl	12.8878	4	3	4957	2104	2104	1883	1883	392	392	9	9	16	2	12.8878	5	NT_033777	16877105	16886517
CG31198	271.675	1	1	3029	24257	24257	24255	24255	957	957	9	9	5	0	271.675	301	NT_033777	17580046	17583490
Irk2	79.1212	3	2	2138	5002	5033	4986	4986	574	574	9	9	7	0	79.1212	88	NT_033777	19339690	19345167
Pli	12.0281	3	2	3303	1265	1268	1171	1171	209	209	9	9	15	0	12.0281	12	NT_033777	19685884	19715797
Fur1	20.235	6	3	5927	4296	7240	3535	3535	455	455	9	9	16	4	20.235	18	NT_033777	21173090	21298778
CG17370	10.1217	5	0	2162	657	657	645	645	91	91	9	9	10	0	10.1217	12	NT_033777	21707707	21713286
TwdlB	831.381	1	1	1030	17270	25242	17268	25240	1222	1222	9	9	2	0	831.381	885.5	NT_033777	22448173	22449270
Lerp	14.5606	3	2	3565	1559	1559	1530	1530	223	223	9	9	21	0	14.5606	15	NT_033777	22668184	22688843
Moca-cyp	25.9141	3	2	3764	2887	2887	2875	2875	171	171	9	9	11	0	25.9141	30.5	NT_033777	24166060	24170891
Cad99C	16.8174	2	2	5800	2944	2944	2875	2875	197	197	9	9	13	0	16.8174	19	NT_033777	25667379	25680421
Axn	12.8682	5	1	4983	1884	1912	1862	1890	240	240	9	9	17	0	12.8682	14	NT_033777	25848566	25861033
jdp	22.0651	3	3	2188	1496	1496	1423	1423	234	234	9	9	7	0	22.0651	17	NT_033777	26342774	26352761
RpL28	1069.71	6	5	1352	42641	42643	42626	42628	11480	11480	9	9	9	0	1069.71	39	NT_037436	3220911	3222960
enc	24.3521	4	3	7905	5742	5767	5674	5674	322	322	9	9	15	0	24.3521	27	NT_037436	3818687	3841208
CG1265	90.7308	1	1	832	2254	2254	2225	2225	268	268	9	9	4	0	90.7308	110	NT_037436	4254774	4256055
CG15213	367.545	1	1	366	3967	3967	3965	3965	313	313	9	9	2	0	367.545	421	NT_037436	5125896	5126320
scny	26.4067	6	0	4588	3636	3636	3571	3571	126	126	9	9	7	0	26.4067	28	NT_037436	5762102	5768948
CG7112	23.7851	2	2	4516	3166	3166	3166	3166	218	218	9	9	11	0	23.7851	26	NT_037436	8340263	8345379
CG18177	13.1987	3	1	2370	927	927	922	922	68	68	9	9	8	0	13.1987	13	NT_037436	9720004	9722750
Mocs1	27.9942	3	1	2213	1831	1831	1826	1826	129	129	9	9	5	0	27.9942	33	NT_037436	11063683	11066448
CG6947	222.268	1	1	4208	27568	27568	27568	27568	2335	2335	9	9	10	0	222.268	253	NT_037436	11969214	11974030
CG10657	37.1605	1	1	1511	1676	1676	1655	1655	110	110	9	9	4	0	37.1605	41	NT_037436	12484925	12490298
eIF-2beta	82.275	1	1	1134	2754	2755	2749	2750	243	243	9	9	3	0	82.275	94.5	NT_037436	12518193	12519837
Syx13	21.9288	1	1	1493	1008	1008	965	965	101	101	9	9	3	0	21.9288	23	NT_037436	13037536	13040001
comm3	16.1731	2	2	2060	1126	2233	982	982	25	25	9	9	3	0	16.1731	19	NT_037436	15606284	15640837
CG13067	533.169	1	1	544	8553	8553	8549	8549	565	565	9	9	2	0	533.169	582	NT_037436	16264402	16265018
TSG101	43.3912	1	1	1753	2244	2244	2242	2242	262	262	9	9	7	0	43.3912	50	NT_037436	16835399	16837686
CG7580	241.109	3	1	975	6936	6936	6929	6929	2014	2014	9	9	7	0	241.109	3	NT_037436	17467861	17469224
eRF1	106.131	6	6	2348	7697	7697	7345	7345	1199	1199	9	9	13	0	106.131	113	NT_037436	20341430	20346229
svr	21.2721	8	0	8343	5294	5294	5231	5231	181	181	9	9	15	0	21.2721	13	NC_004354	390504	403113
CG32813	9.46473	6	5	5212	1619	1619	1454	1454	46	46	9	9	10	0	9.46473	6	NC_004354	1274949	1286884
moody	14.1431	4	0	3332	1403	1403	1389	1389	67	67	9	9	7	0	14.1431	15	NC_004354	1938325	1943620
Syx4	10.0616	1	1	1659	517	517	492	492	76	76	9	9	7	0	10.0616	9	NC_004354	2633120	2638099
CanB	31.8607	1	1	1297	1225	1225	1218	1218	22	22	9	9	3	0	31.8607	29	NC_004354	5226778	5228568
NAAT1	15.0333	1	1	2487	1110	1110	1102	1102	106	106	9	9	8	0	15.0333	17	NC_004354	5299265	5304878
CG4165	16.2307	4	3	4444	2129	2129	2126	2126	106	106	9	9	8	0	16.2307	18	NC_004354	5315563	5320941
Tsp5D	15.8316	2	2	2113	1002	1002	986	986	108	108	9	9	7	0	15.8316	14	NC_004354	5963159	5968890
schlank	47.1787	2	2	2486	3496	3808	3457	3457	451	451	9	9	8	0	47.1787	37	NC_004354	6151701	6161260
CG3168	104.061	3	3	3914	12256	12258	12005	12005	455	455	9	9	6	0	104.061	101.5	NC_004354	6614508	6634019
CG15251	48.0443	1	1	1031	1521	1521	1460	1460	157	157	9	9	4	0	48.0443	58	NC_004354	9861355	9864791
Hk	7.69681	2	2	3879	1000	1001	879	880	54	54	9	9	9	0	7.69681	8	NC_004354	10132277	10148337
CG34319	5.60068	1	1	630	122	122	104	104	7	7	9	9	3	0	5.60068	6	NC_004354	10148738	10150208
alpha-Man-I	7.90515	8	4	6060	1574	1589	1412	1412	105	105	9	9	16	1	7.90515	4	NC_004354	10170088	10219990
CG2186	13.7341	1	1	4449	1821	1821	1801	1801	85	85	9	9	7	0	13.7341	15	NC_004354	10751690	10757613
CG1673	40.1986	1	1	2521	2991	2991	2987	2987	232	232	9	9	6	0	40.1986	45	NC_004354	13290926	13295262
CG9413	21.7187	2	2	3571	2298	2298	2286	2286	243	243	9	9	10	0	21.7187	18	NC_004354	14478766	14496613
eag	4.29935	4	2	5950	878	878	754	754	59	59	9	9	20	0	4.29935	4	NC_004354	14849510	14899359
CG5548	169.636	1	1	588	2943	2943	2940	2940	284	284	9	9	2	0	169.636	200	NC_004354	14957945	14958597
Graf	17.5233	6	5	4486	2327	2343	2317	2317	246	246	9	9	19	0	17.5233	15	NC_004354	15645707	15654741
RpS19a	1949.01	3	3	940	54000	54000	54000	54000	15488	15488	9	9	5	0	1949.01	1280.5	NC_004354	16531912	16532953
CG9634	23.208	1	1	3662	2537	9441	2505	2505	200	200	9	9	11	0	23.208	26	NC_004354	16621336	16645943
CG9059	7.98453	3	2	7215	1741	1741	1698	1698	106	106	9	9	13	0	7.98453	7	NC_004354	16863102	16909103
beta-Spec	176.364	1	1	7488	39038	39038	38925	38925	1658	1658	9	9	7	0	176.364	201	NC_004354	17551454	17563270
Frq2	10.6739	3	0	2457	858	863	772	773	126	126	9	9	11	0	10.6739	9	NC_004354	18080190	18096871
CG6659	13.8616	2	2	3478	1422	1422	1421	1421	94	94	9	9	8	0	13.8616	15	NC_004354	18547425	18551319
CG9577	20.0137	1	1	1129	672	672	666	666	79	79	9	9	4	0	20.0137	23	NC_004354	20060708	20062113
Ank	53.438	6	3	5401	8536	8554	8507	8507	435	435	9	9	17	0	53.438	45	NC_004353	137015	150378
CG2219	17.5738	1	1	973	512	512	504	504	69	69	9	9	5	0	17.5738	19	NC_004353	198058	199980
Syt7	7.69071	6	4	3313	853	886	751	751	124	124	9	9	15	0	7.69071	2	NC_004353	299303	327107
CG32850	6.32616	1	1	2290	465	518	382	427	80	80	9	9	3	0	6.32616	1	NC_004353	335572	342013
Dyrk3	10.9351	5	1	4052	1322	1322	1306	1306	90	90	9	9	11	0	10.9351	6	NC_004353	1228840	1234433
CG9911	26.3528	4	3	1720	1324	1354	1319	1336	167	167	8	15	11	0	26.3528	25	NC_004354	16187886	16191751
shf	5.96502	1	1	1803	368	753	270	317	68	68	8	12	8	0	5.96502	7	NC_004354	6665477	6673692
Fhos	10.3531	5	4	9641	2991	3566	2931	2942	251	251	8	10	23	0	10.3531	8	NT_037436	8747243	8791819
CG1513	28.0978	2	2	4010	3303	3395	3273	3321	535	537	8	9	17	0	28.0978	33	NT_033778	5770077	5779183
CG12370	6.86659	2	2	3261	635	733	564	660	100	102	8	9	13	0	6.86659	7	NT_033778	8361949	8375491
CG3625	43.1119	3	3	1810	2362	3056	2300	2300	225	225	8	8	5	0	43.1119	33	NT_033779	283385	291010
kraken	70.1659	1	1	1321	2741	2741	2732	2732	140	140	8	8	3	0	70.1659	82	NT_033779	852767	854539
robo3	16.3039	1	1	4243	2079	2079	2039	2039	199	199	8	8	12	0	16.3039	17	NT_033779	1256826	1293835
Got2	96.2658	3	2	3057	8674	8674	8674	8674	733	733	8	8	7	0	96.2658	8	NT_033779	1984512	1987761
dpr3	6.07702	1	1	2998	638	640	537	537	46	46	8	8	8	0	6.07702	6	NT_033779	2058859	2109878
CG9154	8.90192	1	1	747	197	197	196	196	24	24	8	8	3	0	8.90192	10	NT_033779	6069790	6070646
Cpr	150.421	2	2	3021	13580	13580	13394	13394	1164	1164	8	8	8	0	150.421	169	NT_033779	6338772	6346282
CG5160	12.1368	2	2	1339	489	489	479	479	74	74	8	8	7	0	12.1368	12	NT_033779	7390984	7398403
Herp	25.7213	2	2	2828	2146	2146	2144	2144	115	115	8	8	5	0	25.7213	33	NT_033779	7796308	7799846
C1GalTA	13.0977	3	3	2352	1030	1030	908	908	43	43	8	8	6	0	13.0977	14	NT_033779	8943454	8951200
CG5381	38.7126	1	1	2212	2579	2584	2519	2524	178	178	8	8	7	0	38.7126	43	NT_033779	10317497	10321800
CG17127	48.1478	2	1	470	667	667	667	667	73	73	8	8	3	0	48.1478	63	NT_033779	10770867	10771370
CG31705	175.016	3	2	2743	14192	14192	14150	14150	376	376	8	8	5	0	175.016	215	NT_033779	11523300	11528201
Oatp33Ea	37.217	1	1	3001	3313	3313	3292	3292	208	208	8	8	7	0	37.217	40	NT_033779	12441400	12445911
CG6860	10.1835	2	2	4461	1428	1428	1339	1339	84	84	8	8	8	0	10.1835	10	NT_033779	17367509	17384147
rdo	7.87082	1	1	3776	925	929	876	876	115	115	8	8	15	0	7.87082	8	NT_033779	18012407	18070249
ref(2)P	112.127	2	1	2417	7982	8001	7969	7988	188	188	8	8	4	0	112.127	128	NT_033779	19542446	19545548
CG9338	220.251	1	1	677	4434	4434	4395	4395	504	504	8	8	3	0	220.251	280	NT_033779	20865227	20867311
CG31675	17.0965	1	1	1149	601	601	579	579	40	40	8	8	3	0	17.0965	18	NT_033779	20867757	20869650
tadr	4.03378	2	2	2969	381	381	353	353	20	20	8	8	12	0	4.03378	3	NT_033779	21071009	21081053
Ef2b	2171.25	3	1	2928	187389	187389	187384	187384	6354	6354	8	8	7	0	2171.25	2365	NT_033779	21678097	21682150
CG17490	2.32589	4	3	3530	277	277	242	242	11	11	8	8	9	0	2.32589	2	NT_033779	22430964	22441190
Ars2	27.2602	3	2	3608	2932	2932	2899	2899	271	271	8	8	10	0	27.2602	30	NT_033778	1968333	1973125
CG15236	9.89193	2	2	4836	1452	1708	1379	1410	68	68	8	8	9	0	9.89193	10	NT_033778	2715863	2725865
Tsp42Eq	60.6271	1	1	1075	1922	1922	1921	1921	481	481	8	8	5	0	60.6271	67	NT_033778	2949612	2951071
CG8713	18.8637	1	1	1973	1137	1137	1097	1097	162	162	8	8	7	0	18.8637	19	NT_033778	3979203	3984450
Obp44a	619.54	1	1	644	11761	11761	11760	11760	452	452	8	8	2	0	619.54	659	NT_033778	4021875	4022588
Pgi	183.139	3	2	2515	13603	13603	13576	13576	1093	1093	8	8	8	0	183.139	200	NT_033778	4798407	4801631
Or45b	1.90858	1	1	1191	68	68	67	67	1	1	8	8	6	0	1.90858	2	NT_033778	5447103	5448573
sec24	29.8288	1	1	4644	4103	4103	4083	4083	325	325	8	8	10	0	29.8288	32	NT_033778	5763737	5769858
CG13229	6.58061	1	1	1557	311	311	302	302	32	32	8	8	7	0	6.58061	7	NT_033778	7027374	7031176
CG9005	46.246	2	1	6037	8267	8267	8229	8229	332	332	8	8	9	0	46.246	52	NT_033778	7506984	7520075
CG13197	11.0063	1	1	1270	419	419	412	412	74	74	8	8	7	0	11.0063	11	NT_033778	7578801	7582958
nemy	32.579	6	5	3372	3270	3270	3238	3238	262	262	8	8	12	0	32.579	29	NT_033778	8547002	8557722
Nacalpha	1004.6	3	3	942	27901	27901	27893	27893	667	667	8	8	5	0	1004.6	1194.5	NT_033778	8647198	8648377
Dh44-R1	6.19757	1	1	2447	451	451	447	447	87	87	8	8	12	0	6.19757	6	NT_033778	10265630	10272864
tra2	9.23462	7	5	1859	507	507	506	506	107	107	8	8	12	0	9.23462	6	NT_033778	10489509	10491857
CG8157	1811.75	1	1	491	26223	26223	26220	26220	670	670	8	8	2	0	1811.75	2191	NT_033778	11213338	11213888
RhoGEF2	23.6019	3	2	8438	5894	5897	5870	5870	442	442	8	8	25	0	23.6019	24	NT_033778	12914746	12932161
CG30456	14.6695	2	2	2662	1205	1205	1151	1151	81	81	8	8	9	0	14.6695	15	NT_033778	12990372	12995047
CG30458	334.968	1	1	607	5635	5994	5634	5993	707	709	8	8	2	0	334.968	385	NT_033778	13045830	13046536
Sip1	52.1562	1	1	1716	2716	2716	2638	2638	77	77	8	8	2	0	52.1562	53	NT_033778	13282101	13292678
CG14478	47.8843	2	1	3848	5539	5541	5429	5431	29	29	8	8	3	0	47.8843	56	NT_033778	13345186	13353085
veil	98.4285	1	1	2054	5972	5972	5959	5959	744	744	8	8	7	0	98.4285	114	NT_033778	13366629	13369633
Sema-1b	21.1411	3	3	4548	2924	2924	2834	2834	174	174	8	8	10	0	21.1411	23	NT_033778	13560344	13571000
lolal	21.7515	5	5	1566	1040	1040	1004	1004	172	172	8	8	8	0	21.7515	9	NT_033778	14042350	14045697
l(2)03709	104.619	6	3	1889	5828	5829	5824	5825	846	846	8	8	13	0	104.619	119	NT_033778	14706972	14709755
CG15118	12.2444	5	3	3059	1108	1973	1104	1104	104	104	8	8	13	0	12.2444	13	NT_033778	15021222	15031646
Fak56D	9.93888	6	3	5629	1650	1650	1649	1649	187	187	8	8	21	0	9.93888	10	NT_033778	15318164	15324774
CG11044	7.68132	1	1	2045	464	464	463	463	73	73	8	8	6	0	7.68132	8	NT_033778	16119336	16122438
qkr58E-1	14.1713	1	1	1616	696	696	675	675	85	85	8	8	5	0	14.1713	18	NT_033778	18300422	18303047
l(2)k09913	31.8579	4	3	2279	2226	2226	2140	2140	163	163	8	8	10	0	31.8579	32	NT_033778	18954725	18959404
eIF-5A	1098.55	2	2	777	25205	25205	25159	25159	6019	6019	8	8	5	0	1098.55	1118	NT_033778	19945347	19947002
CG16786	25.336	2	2	3100	2338	2338	2315	2315	88	88	8	8	7	0	25.336	29	NT_033778	19969255	19973683
CG4741	30.1711	1	1	831	763	1494	739	739	79	79	8	8	3	0	30.1711	32	NT_033778	20498357	20501879
emp	49.5297	3	3	2555	3860	3860	3730	3730	389	389	8	8	9	0	49.5297	56	NT_033778	20864127	20872321
CG42574	31.433	8	3	11385	10667	10765	10539	10548	285	285	8	8	18	0	31.433	31	NT_033777	612767	637788
Cdep	41.3052	2	2	5371	6866	10223	6539	6539	793	793	8	8	15	0	41.3052	47	NT_033777	736278	771298
CG14669	6.60698	1	1	3384	814	844	659	659	36	36	8	8	8	0	6.60698	6	NT_033777	1240275	1283322
Rga	43.8176	2	2	2830	3688	3688	3655	3655	386	386	8	8	9	0	43.8176	47	NT_033777	1433065	1438830
CG2182	37.5707	2	1	2449	2714	2721	2705	2712	123	123	8	8	5	0	37.5707	38	NT_033777	1481952	1485631
CG42724	11.3552	7	7	6134	2053	2053	2053	2053	148	148	8	8	17	0	11.3552	10.5	NT_033777	2187383	2194010
Ada2b	16.5768	2	2	2149	1062	1062	1050	1050	49	49	8	8	7	0	16.5768	17	NT_033777	4062838	4066234
CG9603	409.483	1	1	619	7482	7482	7471	7471	2121	2121	8	8	3	0	409.483	397	NT_033777	4165666	4166763
PQBP-1	9.168	1	1	3634	1516	1850	982	982	158	158	8	8	16	2	9.168	10	NT_033777	4204893	4303315
CG16779	8.0722	1	1	5943	1457	1458	1413	1414	72	72	8	8	9	0	8.0722	9	NT_033777	5292212	5301505
RhoL	74.0052	1	1	1037	2482	2482	2262	2262	243	243	8	8	4	0	74.0052	90	NT_033777	5322917	5328299
rump	27.1532	1	1	2369	1974	1974	1896	1896	122	122	8	8	5	0	27.1532	32	NT_033777	5331575	5336057
CG33330	16.6016	1	1	656	413	413	321	321	4	4	8	8	2	1	16.6016	15	NT_033777	10619489	10620784
Gyc88E	4.27535	3	1	5047	641	643	634	636	69	69	8	8	16	0	4.27535	4	NT_033777	11009908	11016964
CG8907	106.854	1	1	2381	7534	7534	7499	7499	646	646	8	8	7	0	106.854	127	NT_033777	12833996	12838273
14-3-3epsilon	310.107	4	4	1482	13592	13592	13546	13546	1528	1528	8	8	7	0	310.107	364.5	NT_033777	14068253	14074388
CG14300	197.386	1	1	346	2013	2013	2013	2013	109	109	8	8	2	0	197.386	161	NT_033777	14519010	14519417
Cyp12a5	29.5246	1	1	2019	1749	1757	1749	1757	65	65	8	8	4	0	29.5246	33	NT_033777	14958174	14960429
unc79	11.5124	3	3	10179	3491	3493	3452	3454	249	249	8	8	32	0	11.5124	11	NT_033777	15056486	15071852
pit	29.7025	2	2	2353	2075	2183	2060	2060	196	196	8	8	7	0	29.7025	34	NT_033777	17860020	17864114
CG33110	66.8754	1	1	2010	4125	4125	3962	3962	453	453	8	8	6	0	66.8754	70	NT_033777	18395911	18406120
CG6695	8.12839	2	2	3168	796	796	759	759	52	52	8	8	7	0	8.12839	9	NT_033777	20480884	20485101
CG18410	115.197	1	1	1611	4811	5478	4803	5470	300	300	8	8	3	0	115.197	138	NT_033777	20623179	20625390
CG6422	15.7623	3	3	2923	1368	1409	1358	1358	173	173	8	8	12	0	15.7623	17	NT_033777	20859866	20864801
RpL34a	305.618	3	3	621	5599	5599	5594	5594	735	735	8	8	5	0	305.618	350	NT_033777	21884142	21884989
spz	10.422	12	2	2282	711	711	701	701	93	93	8	8	15	0	10.422	9	NT_033777	22890792	22895790
TfIIA-L	45.5729	3	1	1646	2242	2690	2211	2211	213	213	8	8	8	0	45.5729	52	NT_033777	23076834	23082186
bigmax	89.7382	1	1	924	2435	2450	2429	2444	193	193	8	8	3	0	89.7382	113	NT_033777	23113087	23114217
side	12.5489	2	2	2855	1508	1508	1056	1056	208	208	8	8	17	0	12.5489	14	NT_033777	23202304	23244247
mfrn	21.8759	1	1	3032	1988	1988	1955	1955	134	134	8	8	6	0	21.8759	25	NT_033777	23768511	23773731
CG10000	9.34072	1	1	2528	713	713	696	696	35	35	8	8	7	0	9.34072	11	NT_033777	24574105	24577313
CG14521	7.47363	1	1	3096	739	740	681	682	97	97	8	8	11	0	7.47363	8	NT_033777	24750717	24796076
CG15528	28.2727	1	1	1032	929	929	860	860	40	40	8	8	2	0	28.2727	30	NT_033777	25874357	25877834
aralar1	41.0375	4	2	3321	4069	4069	4017	4017	596	596	8	8	13	0	41.0375	47	NT_033777	26271361	26281589
CG11317	15.9346	1	1	1797	877	877	844	844	52	52	8	8	4	0	15.9346	20	NT_033777	26916429	26923040
RhoGEF3	13.6756	10	4	5830	2402	2402	2350	2350	163	163	8	8	23	0	13.6756	10	NT_037436	290727	305292
CG32483	44.4589	1	1	1382	1811	1811	1811	1811	184	184	8	8	4	0	44.4589	43	NT_037436	688523	690081
Ptp61F	16.2867	4	1	3233	1735	2057	1550	1552	153	153	8	8	10	1	16.2867	18	NT_037436	1342490	1424979
Patj	9.73034	3	3	3288	929	943	929	943	28	28	8	8	5	0	9.73034	11	NT_037436	1798809	1802184
CG11505	9.58182	3	1	5729	1656	1656	1618	1618	112	112	8	8	13	0	9.58182	10	NT_037436	3224838	3232320
CG7465	1123.18	1	1	1127	37204	37314	37200	37310	1192	1192	8	8	2	0	1123.18	1373	NT_037436	4480282	4481487
S6k	47.4749	1	1	3511	5095	5254	4913	4913	563	563	8	8	10	0	47.4749	46	NT_037436	5792049	5804057
CG13293	4.33305	1	1	1887	249	249	241	241	33	33	8	8	8	0	4.33305	4	NT_037436	6080369	6083134
Dbi	575.658	2	2	430	7390	7390	7296	7296	1150	1150	8	8	4	0	575.658	729	NT_037436	7124965	7126563
Hn	83.8468	2	2	1799	4469	4469	4446	4446	378	378	8	8	6	0	83.8468	96	NT_037436	7753577	7756268
pbl	10.8972	5	1	5601	1824	1824	1799	1799	158	158	8	8	14	0	10.8972	9	NT_037436	7889214	7905051
ERR	24.6659	2	2	2198	1615	1615	1598	1598	86	86	8	8	4	0	24.6659	25	NT_037436	8176461	8179750
CG6282	4.94461	3	2	3863	612	612	563	563	36	36	8	8	9	0	4.94461	5	NT_037436	8597757	8610174
Cpr67B	263.819	1	1	1018	7953	7953	7916	7916	164	164	8	8	2	0	263.819	324	NT_037436	9397895	9399280
CG6928	4.7695	2	2	2447	347	347	344	344	33	33	8	8	7	0	4.7695	5	NT_037436	11996276	12001156
CG11006	22.2762	4	2	4333	2846	2855	2845	2845	256	256	8	8	14	0	22.2762	26	NT_037436	12798993	12806136
CG34400	7.15745	4	1	3721	911	1127	785	785	168	168	8	8	18	0	7.15745	8	NT_037436	13865829	13895161
bbg	17.9642	7	6	9613	5127	5141	5090	5090	276	276	8	8	16	0	17.9642	15	NT_037436	14405921	14506348
CG6854	17.6338	3	2	4252	2304	2304	2210	2210	101	101	8	8	9	0	17.6338	9	NT_037436	15091237	15106079
CG6498	27.0587	1	1	7187	5826	5826	5732	5732	432	432	8	8	11	0	27.0587	29	NT_037436	15559148	15569413
Dab	13.2143	2	2	8393	3286	3286	3269	3269	132	132	8	8	13	0	13.2143	14	NT_037436	16706242	16717089
Eip75B	23.4854	4	4	9936	7122	7132	6877	6878	241	241	8	8	10	0	23.4854	7	NT_037436	17945063	18052698
CG3902	171.931	1	1	1582	7697	8092	7631	8017	460	460	8	8	4	0	171.931	182	NT_037436	18886220	18891390
CG9619	19.2488	1	1	4105	2329	2329	2329	2329	32	32	8	8	3	0	19.2488	19	NT_037436	19274464	19281669
Toll-9	2.9447	1	1	3491	318	318	303	303	13	13	8	8	7	0	2.9447	3	NT_037436	20354942	20359824
pex16	20.3323	1	1	1415	820	848	820	848	9	9	8	8	2	0	20.3323	22	NT_037436	20769866	20771340
CG3638	18.4055	3	2	7200	3955	3957	3904	3906	181	181	8	8	16	0	18.4055	17	NC_004354	1111116	1130666
CG42666	10.7465	6	4	4483	1488	1488	1420	1420	29	29	8	8	10	0	10.7465	12	NC_004354	1719693	1746966
CG13760	6.63406	1	1	1524	298	298	298	298	31	31	8	8	5	0	6.63406	7	NC_004354	2477778	2479732
lva	25.6391	1	1	8670	6554	6554	6552	6552	260	260	8	8	9	0	25.6391	26	NC_004354	3849578	3858787
CG6903	23.1462	1	1	2313	1583	1583	1578	1578	161	161	8	8	6	0	23.1462	24	NC_004354	4812763	4815681
CG32767	9.39317	4	3	7343	1841	2051	1823	2033	22	22	8	8	9	0	9.39317	10	NC_004354	4969028	4978760
cv	12.7383	1	1	1899	728	730	711	713	86	86	8	8	5	0	12.7383	10	NC_004354	5584029	5587117
CG4096	11.8986	2	2	3376	1198	1205	1177	1184	156	156	8	8	13	0	11.8986	13	NC_004354	5593220	5602666
RpL17	1727.53	4	4	1119	57026	57053	56978	56978	6075	6075	8	8	6	0	1727.53	2261	NC_004354	6635570	6638290
CG2258	4.34652	3	1	3895	499	499	499	499	41	41	8	8	12	0	4.34652	4	NC_004354	7990610	7996087
CG9034	157.438	1	1	420	1949	1949	1949	1949	675	675	8	8	2	0	157.438	150	NC_004354	9053541	9054018
bif	26.3632	2	2	5194	4388	4392	4032	4036	118	118	8	8	8	0	26.3632	22	NC_004354	11573028	11588774
CG32663	45.5539	1	1	4415	6182	9311	5928	5928	438	438	8	8	8	0	45.5539	49	NC_004354	11711791	11729759
CG4407	17.7022	2	2	1424	746	746	743	743	87	87	8	8	4	0	17.7022	19	NC_004354	12795386	12797550
sno	8.9652	4	4	7387	1999	1999	1952	1952	122	122	8	8	15	0	8.9652	9	NC_004354	13089532	13105699
CG10990	115.36	2	2	3413	11719	11719	11605	11605	496	496	8	8	7	0	115.36	132	NC_004354	13639610	13649421
jub	8.3087	3	2	2646	652	652	648	648	61	61	8	8	8	0	8.3087	10	NC_004354	13720363	13724347
ben	25.7926	2	1	1881	1486	1486	1430	1430	67	67	8	8	3	0	25.7926	11	NC_004354	13890387	13893838
CG1461	68.7816	1	1	1976	4031	4033	4004	4006	297	297	8	8	4	0	68.7816	84	NC_004354	14155256	14158879
Pis	32.6752	2	2	1653	1597	1597	1592	1592	248	248	8	8	7	0	32.6752	34	NC_004354	15595478	15597798
Lcch3	10.4806	1	1	1952	404	609	398	603	95	97	8	8	8	0	10.4806	10	NC_004354	15819089	15822562
Traf-like	28.1493	3	3	2337	1880	1941	1878	1939	149	149	8	8	7	0	28.1493	29	NC_004354	16309102	16311622
Arp14D	26.1325	2	2	2790	2202	2202	2149	2149	185	185	8	8	9	0	26.1325	24	NC_004354	16442247	16448001
Nup153	24.9089	3	2	7983	5943	5943	5861	5861	207	207	8	8	10	0	24.9089	27	NC_004354	16493356	16504492
mRpL22	52.8865	1	1	952	1485	1485	1484	1484	128	128	8	8	3	0	52.8865	64	NC_004354	16677987	16679125
CG5010	121.926	1	1	960	3471	3471	3450	3450	192	192	8	8	2	0	121.926	120	NC_004354	17043071	17044680
baz	7.31713	2	2	6649	1459	1459	1434	1434	58	58	8	8	9	0	7.31713	8	NC_004354	17054062	17089350
Mur18B	265.865	1	1	1613	12645	12645	12640	12640	85	85	8	8	2	0	265.865	282	NC_004354	19107289	19108971
vav	12.7902	3	2	5215	2010	2883	1966	1966	229	229	8	8	12	0	12.7902	13	NC_004354	19155864	19167312
CoRest	8.74223	6	4	4983	1303	1303	1284	1284	108	108	8	8	16	0	8.74223	8	NC_004354	19415962	19424937
CG14225	4.75171	1	1	2142	301	301	300	300	4	4	8	8	3	0	4.75171	5	NC_004354	19566669	19569992
Mer	12.1546	1	1	2501	898	898	896	896	33	33	8	8	5	0	12.1546	14	NC_004354	19584627	19587531
CG1753	57.1503	2	2	2206	3729	3729	3716	3716	192	192	8	8	5	0	57.1503	73	NC_004354	20916165	20920127
CG11148	35.9736	5	0	4924	5291	5322	5221	5221	300	300	8	8	12	0	35.9736	37	NC_004353	876026	887652
heph	16.5485	22	10	6538	3530	5267	3048	3189	413	413	7	28	42	0	16.5485	8	NT_033777	27676704	27819000
CG14777	40.7819	2	2	980	580	1242	540	1178	206	209	7	25	6	0	40.7819	44.5	NC_004354	1360786	1362725
CG4857	18.7583	5	1	7316	4126	4168	4020	4045	57	57	7	11	13	0	18.7583	21	NC_004354	4011053	4020775
grp	11.8787	4	3	3276	1017	1236	977	1147	134	134	7	8	11	0	11.8787	12	NT_033779	16680046	16699930
CG8446	123.58	5	4	2593	770	9449	770	9445	91	713	7	8	8	0	123.58	131	NT_033778	12083891	12086883
RpS7	2053.93	4	3	1320	79919	79984	79896	79912	22048	22048	7	8	7	0	2053.93	888	NT_033777	26032240	26034742
kis	17.2663	3	3	18944	9673	9676	9640	9641	314	314	7	7	20	0	17.2663	14	NT_033779	210732	250795
GABA-B-R3	6.24261	3	1	5875	1100	1100	1081	1081	46	46	7	7	12	0	6.24261	7	NT_033779	752800	762142
CG4341	17.9671	2	1	4226	2389	2391	2236	2238	257	257	7	7	12	0	17.9671	19	NT_033779	922795	958100
CG4238	7.44887	3	2	4040	980	980	887	887	89	89	7	7	11	0	7.44887	8	NT_033779	2010118	2030536
GlyP	301.112	2	1	3142	27895	27895	27886	27886	1160	1160	7	7	5	0	301.112	362	NT_033779	2130815	2137296
tho2	14.2957	2	2	5392	2360	2360	2272	2272	206	206	7	7	16	0	14.2957	15	NT_033779	2137350	2145175
CG7082	19.6796	4	2	2667	1553	1553	1547	1547	77	77	7	7	8	0	19.6796	21	NT_033779	2220767	2225555
oaf	10.3582	4	0	3223	1017	1017	984	984	31	31	7	7	6	0	10.3582	7	NT_033779	2492955	2498846
CG2991	24.228	3	3	3400	2453	2453	2428	2428	167	167	7	7	8	0	24.228	25	NT_033779	2857159	2868553
CG2772	41.7038	1	1	1335	1645	1645	1641	1641	130	130	7	7	3	0	41.7038	48	NT_033779	3445997	3447591
bowl	23.8204	4	4	4186	3008	3008	2939	2939	57	57	7	7	7	0	23.8204	21	NT_033779	3771706	3784129
hoe1	16.1421	6	5	4357	2148	2566	2073	2073	217	217	7	7	16	0	16.1421	18	NT_033779	4908745	4932296
CG7742	3.03196	1	1	1768	158	158	158	158	9	9	7	7	7	0	3.03196	3	NT_033779	5212395	5214730
cype	603.364	1	1	477	8543	8543	8483	8483	3268	3268	7	7	3	0	603.364	582	NT_033779	5327241	5328000
homer	13.8108	3	2	1980	817	817	806	806	109	109	7	7	10	0	13.8108	15	NT_033779	6720395	6723355
Nha1	48.7588	2	2	2745	4031	4031	3945	3945	247	247	7	7	7	0	48.7588	52	NT_033779	6860903	6870387
LanB1	82.8424	2	2	6268	15312	15312	15305	15305	275	275	7	7	6	0	82.8424	89	NT_033779	7811440	7820774
RpL36A	3285.48	1	1	454	43984	43991	43965	43965	8142	8142	7	7	3	0	3285.48	4185	NT_033779	8041880	8042856
CG13090	7.67621	1	1	1653	378	378	374	374	0	0	7	7	2	0	7.67621	10	NT_033779	8517446	8519180
CG9468	402.498	1	1	3159	36495	37478	36494	37477	1894	1894	7	7	5	0	402.498	449	NT_033779	8777661	8781251
Trx-2	282.345	2	2	1037	8724	8724	8630	8630	1153	1153	7	7	6	0	282.345	209	NT_033779	9613165	9616048
Myo31DF	61.1818	3	3	4449	8053	8053	8023	8023	679	679	7	7	13	0	61.1818	70	NT_033779	10491682	10506778
CG16833	12.1291	5	5	4165	1535	1535	1489	1489	175	175	7	7	14	0	12.1291	12	NT_033779	10989305	10997700
CG6201	4.86143	1	1	2310	311	331	311	331	20	20	7	7	4	0	4.86143	6	NT_033779	11110557	11113063
Ppt2	15.4736	1	1	1184	542	542	540	540	66	66	7	7	5	0	15.4736	16	NT_033779	11280314	11281929
CG12602	87.0856	1	1	2551	6564	6567	6545	6548	241	241	7	7	4	0	87.0856	92	NT_033779	11738952	11744161
Sop2	66.3887	2	2	1736	3397	3397	3397	3397	185	185	7	7	4	0	66.3887	77	NT_033779	13827932	13829739
l(2)34Fc	269.963	1	1	653	5248	5248	5196	5196	761	761	7	7	3	0	269.963	339	NT_033779	14349114	14351510
elB	15.7097	3	2	4194	2059	2059	1942	1942	64	64	7	7	11	0	15.7097	14	NT_033779	14387122	14409547
osp	15.0233	4	0	6251	2850	18763	2768	2768	181	181	7	7	12	0	15.0233	17	NT_033779	14599776	14689325
BicD	20.867	1	1	4172	2586	2586	2566	2566	230	230	7	7	8	0	20.867	22	NT_033779	17460834	17473255
TepIV	97.0888	1	1	4598	13158	13158	13158	13158	671	671	7	7	7	0	97.0888	106	NT_033779	19549793	19556455
Oseg5	2.52122	1	1	2328	173	173	173	173	1	1	7	7	6	0	2.52122	1	NT_033779	20832858	20835607
Ac3	9.02626	2	2	5172	1425	1425	1376	1376	172	172	7	7	21	0	9.02626	10	NT_033779	21632599	21647967
phtf	10.1751	1	1	3371	1015	1015	1011	1011	66	66	7	7	8	0	10.1751	11	NT_033778	2629372	2633649
CG1358	8.88885	4	3	3584	991	1193	939	939	146	146	7	7	15	0	8.88885	10	NT_033778	3483240	3508216
CG2064	30.7457	1	1	1205	1084	1093	1083	1092	83	83	7	7	5	0	30.7457	29	NT_033778	3553338	3554848
CG1882	47.7076	4	4	2073	2924	2924	2915	2915	46	46	7	7	5	0	47.7076	58	NT_033778	3700011	3702250
CG30372	21.1156	2	2	4915	3097	3097	3059	3059	271	271	7	7	15	0	21.1156	24	NT_033778	4001791	4010357
Cyp4e2	43.9973	1	1	1789	2289	2338	2271	2320	200	200	7	7	6	0	43.9973	47	NT_033778	4332217	4334676
LvpH	202.912	1	1	1824	10840	10918	10831	10909	468	468	7	7	3	0	202.912	228	NT_033778	4337166	4339404
sec31	32.3972	2	2	4080	3916	3918	3894	3896	385	385	7	7	12	0	32.3972	35	NT_033778	4781129	4786303
Myd88	31.15	1	1	2712	2495	2495	2490	2490	146	146	7	7	5	0	31.15	35	NT_033778	5191183	5196181
hebe	193.252	4	4	2086	12004	12004	11882	11882	375	375	7	7	5	0	193.252	202.5	NT_033778	5715606	5724147
TER94	41.311	4	2	3368	4102	4102	4101	4101	258	258	7	7	10	0	41.311	46	NT_033778	5876666	5881072
CG12913	3.55675	1	1	1965	201	733	201	206	20	20	7	7	5	0	3.55675	4	NT_033778	6136762	6142479
CG12910	15.1992	1	1	1846	811	827	811	827	31	31	7	7	4	0	15.1992	17	NT_033778	6154217	6156710
Cpr49Ag	114.209	1	1	617	2077	2077	2077	2077	232	232	7	7	2	0	114.209	129	NT_033778	8295341	8296038
CG13349	31.8105	5	0	1683	1581	1581	1578	1578	133	133	7	7	7	0	31.8105	39	NT_033778	9846033	9847909
Shroom	18.6378	3	3	5978	3383	3385	3284	3284	198	198	7	7	13	0	18.6378	16	NT_033778	10195667	10239312
Cpr51A	123.668	1	1	665	2439	2995	2424	2424	115	115	7	7	2	0	123.668	131	NT_033778	10400047	10402713
CG8249	22.3109	1	1	1951	1313	1313	1283	1283	60	60	7	7	4	0	22.3109	23	NT_033778	11731595	11734865
CG33960	10.1414	2	2	4155	1309	1319	1242	1242	224	224	7	7	18	0	10.1414	11	NT_033778	12274053	12318273
Cdk4	14.0179	3	3	2459	1066	1066	1016	1016	193	193	7	7	9	0	14.0179	13	NT_033778	12466981	12472953
grh	14.4359	7	3	6832	3037	3045	2899	2907	365	365	7	7	22	0	14.4359	10	NT_033778	13690294	13729118
dpr13	8.68269	1	1	3251	861	868	832	832	100	100	7	7	7	0	8.68269	9	NT_033778	13862622	13895370
CG5098	6.23574	2	2	5098	956	957	936	937	42	42	7	7	9	0	6.23574	7	NT_033778	13982523	13988618
CG30115	14.9552	1	1	5887	2734	6914	2567	2595	122	122	7	7	8	34	14.9552	16	NT_033778	14441624	14499260
FK506-bp2	205.694	1	1	637	3866	3866	3862	3862	717	717	7	7	3	0	205.694	260	NT_033778	15177610	15178467
CG11961	107.728	2	2	2944	9351	9351	9348	9348	1280	1280	7	7	12	0	107.728	117	NT_033778	15245236	15249878
Obp56h	89.7669	2	1	593	1569	1569	1569	1569	113	113	7	7	3	0	89.7669	119	NT_033778	15703059	15703709
Pu	18.45	3	3	2157	1197	1201	1173	1173	144	144	7	7	7	0	18.45	19	NT_033778	17062822	17070121
CG15658	16.0391	1	1	1633	796	796	772	772	125	125	7	7	7	0	16.0391	16	NT_033778	17081078	17086941
CG10320	263.036	5	5	595	4613	4613	4613	4613	975	975	7	7	6	0	263.036	293	NT_033778	17545580	17546282
RpS24	1815.37	1	1	650	34802	34802	34780	34780	3042	3042	7	7	2	0	1815.37	2178	NT_033778	18528026	18528923
CG9815	5.86177	2	1	955	196	196	165	165	18	18	7	7	5	0	5.86177	6	NT_033778	19309031	19313420
CG5597	195.958	1	1	919	5324	5324	5308	5308	912	912	7	7	4	0	195.958	235	NT_033778	19774497	19776300
Tal	97.5445	1	1	1113	3207	3207	3200	3200	299	299	7	7	3	0	97.5445	110	NT_033778	19827936	19829637
Nop60B	83.6179	6	3	3562	8787	8806	8772	8779	1260	1260	7	7	18	0	83.6179	35	NT_033778	20062250	20073866
CG4563	136.016	1	1	1765	7076	7076	7076	7076	486	486	7	7	4	0	136.016	159	NT_033778	20338605	20340560
CG3683	189.673	4	4	701	3921	3921	3919	3919	832	832	7	7	9	0	189.673	203	NT_033778	20551921	20552962
Reg-5	51.7523	1	1	1654	2671	2671	2523	2523	151	151	7	7	3	0	51.7523	62	NT_033778	20675526	20680929
Phk-3	209.062	1	1	543	3391	3391	3346	3346	144	144	7	7	2	0	209.062	249	NT_033778	20858366	20859365
CG9776	19.5229	2	2	4209	2443	2443	2422	2422	94	94	7	7	9	0	19.5229	21	NT_033777	153527	159727
Cont	50.2572	1	1	4739	7033	7033	7020	7020	484	484	7	7	8	0	50.2572	54	NT_033777	207032	212741
CG31531	33.7832	3	3	5889	6064	6071	5864	5864	280	280	7	7	11	0	33.7832	32	NT_033777	485305	530979
CG2016	0.737548	1	1	874	20	20	19	19	4	4	7	7	7	0	0.737548	0	NT_033777	782717	787070
CG8369	55.3423	1	1	423	700	700	690	690	159	159	7	7	3	0	55.3423	77	NT_033777	4647741	4648563
CG31100	19.4697	1	1	2579	1526	1536	1480	1480	100	100	7	7	7	0	19.4697	21	NT_033777	4820950	4827608
CG9492	1.61729	1	1	14160	693	693	675	675	58	58	7	7	35	0	1.61729	1	NT_033777	5477292	5499539
CG17734	47.7469	2	2	1009	1451	1451	1420	1420	185	185	7	7	4	0	47.7469	56	NT_033777	7067922	7069698
wkd	28.4817	2	2	2380	2043	2043	1998	1998	121	121	7	7	6	0	28.4817	35	NT_033777	7407301	7411027
Lk6	167.341	2	2	4953	24517	24517	24430	24430	860	860	7	7	7	0	167.341	166	NT_033777	7578506	7590179
Tango9	10.2066	1	1	1549	469	469	466	466	43	43	7	7	4	0	10.2066	10	NT_033777	7798808	7800587
kar	8.5008	2	2	2678	726	726	671	671	50	50	7	7	7	0	8.5008	9	NT_033777	8507908	8515089
Hrb87F	41.9118	3	1	2269	2808	2808	2803	2803	200	200	7	7	7	0	41.9118	47	NT_033777	9483046	9486241
Task6	10.4243	1	1	1227	393	393	377	377	80	80	7	7	8	0	10.4243	11	NT_033777	9494313	9497823
Abi	23.6197	2	2	2518	1753	1753	1753	1753	143	143	7	7	7	0	23.6197	28	NT_033777	9944982	9948142
CG3321	290.973	3	2	720	6178	6178	6175	6175	567	567	7	7	4	0	290.973	348.5	NT_033777	10152669	10153457
l(3)L1231	18.9693	1	1	4212	2412	2412	2355	2355	141	141	7	7	6	0	18.9693	20	NT_033777	10470391	10481423
CG34316	41.8199	1	1	907	1118	1118	1118	1118	105	105	7	7	4	0	41.8199	44	NT_033777	11056307	11057408
CG6218	33.6027	1	1	2091	1968	2366	1947	2071	322	322	7	7	5	0	33.6027	38	NT_033777	11163630	11168978
GATAe	18.2663	3	3	3503	1941	1942	1885	1886	163	163	7	7	8	0	18.2663	19	NT_033777	11834827	11844855
Dad	9.87194	3	1	3911	1190	1190	1138	1138	86	86	7	7	10	0	9.87194	9	NT_033777	12879729	12896135
Keap1	8.31433	3	2	3444	871	871	844	844	50	50	7	7	8	0	8.31433	9	NT_033777	12899661	12905665
beat-IIa	13.948	1	1	2987	1282	1282	1228	1228	117	117	7	7	7	0	13.948	15	NT_033777	13145721	13191839
CREG	11.3852	3	2	1040	352	352	349	349	51	51	7	7	7	0	11.3852	10	NT_033777	13218994	13220362
CG17806	3.14855	1	1	1584	147	147	147	147	5	5	7	7	3	0	3.14855	3	NT_033777	13627262	13628951
tinc	9.42579	3	3	7242	2105	2108	2010	2012	78	78	7	7	12	0	9.42579	10	NT_033777	13637266	13698229
CG7998	424.495	1	1	1340	16832	16832	16766	16766	667	667	7	7	4	0	424.495	508	NT_033777	14052113	14054440
CG18598	2.99909	1	1	362	33	33	32	32	0	0	7	7	2	0	2.99909	3	NT_033777	14076836	14077262
koko	6.78822	6	4	2444	644	992	488	489	40	40	7	7	12	0	6.78822	4	NT_033777	14222717	14230448
CG14290	121.98	1	1	1075	3876	3876	3865	3865	291	291	7	7	4	0	121.98	137	NT_033777	14752813	14754396
CG17272	52.4931	1	1	667	1034	1034	1032	1032	59	59	7	7	4	0	52.4931	41	NT_033777	16649028	16649951
Obp93a	2.99822	2	2	645	57	57	57	57	1	1	7	7	5	0	2.99822	3	NT_033777	16954672	16955439
ETHR	3.39111	2	2	4212	466	466	421	421	25	25	7	7	6	0	3.39111	4	NT_033777	17073026	17090856
DNApol-alpha180	1.77948	1	1	4633	243	243	243	243	20	20	7	7	6	0	1.77948	2	NT_033777	17492275	17497472
CG42335	11.3789	2	2	2752	933	982	923	923	58	58	7	7	8	0	11.3789	12	NT_033777	17584496	17595023
CG6678	0.982703	1	1	2831	109	121	70	82	2	2	7	7	5	0	0.982703	1	NT_033777	17712763	17732904
CG7059	8.30953	3	3	1674	428	428	410	410	35	35	7	7	6	0	8.30953	7	NT_033777	18215502	18218084
CG17111	5.72142	1	1	2959	505	505	499	499	33	33	7	7	8	0	5.72142	6	NT_033777	18888435	18892981
CG13830	53.5271	2	1	4234	6809	13867	6674	6680	689	689	7	7	12	0	53.5271	62	NT_033777	18896371	18938437
unk	23.8795	2	1	4214	3016	3016	2966	2966	268	268	7	7	8	0	23.8795	15	NT_033777	18977275	18983592
CG11790	28.0912	2	2	1122	936	936	929	929	129	129	7	7	6	0	28.0912	31	NT_033777	20873422	20875177
CG10669	2.89561	2	0	3351	288	288	286	286	10	10	7	7	7	0	2.89561	3	NT_033777	21157085	21161006
mrt	39.7667	1	1	2812	3336	3361	3271	3296	62	62	7	7	3	0	39.7667	47	NT_033777	23102971	23107566
CG11876	151.401	4	0	2041	9129	9129	9108	9108	1287	1287	7	7	8	0	151.401	155	NT_033777	24938793	24941919
Rpn2	23.1386	1	1	3390	2313	2313	2312	2312	64	64	7	7	4	0	23.1386	26	NT_033777	24979185	24982981
Cnx99A	56.3317	4	2	2806	4546	4674	4531	4659	599	609	7	7	13	0	56.3317	67	NT_033777	25140965	25145366
CG31038	7.04171	6	3	5931	1326	1337	1231	1231	29	29	7	7	10	0	7.04171	5	NT_033777	25702805	25728953
CG11334	37.9627	2	2	1631	1820	1843	1802	1825	214	214	7	7	7	0	37.9627	40	NT_033777	27285544	27288730
miple2	29.6379	1	1	1139	1020	1047	995	995	102	102	7	7	5	0	29.6379	35	NT_037436	271640	275021
CG13887	53.7158	2	2	1267	2016	2016	2006	2006	169	169	7	7	4	0	53.7158	57	NT_037436	837856	839747
bab2	12.0237	1	1	5127	1879	1879	1817	1817	89	89	7	7	5	0	12.0237	13	NT_037436	1140449	1177274
CG9119	151.227	1	1	1209	5399	5401	5387	5389	138	138	7	7	2	0	151.227	174	NT_037436	1203316	1204792
CG7970	66.1752	1	1	889	1739	1739	1734	1734	391	391	7	7	4	0	66.1752	65	NT_037436	1653005	1654112
CG7995	30.6882	5	2	2692	2462	2462	2435	2435	109	109	7	7	7	0	30.6882	37	NT_037436	1738557	1745421
Cht2	57.554	1	1	1637	2825	2825	2777	2777	236	236	7	7	5	0	57.554	62	NT_037436	1752546	1755663
CG42676	9.60619	3	3	2776	791	791	786	786	76	76	7	7	8	0	9.60619	11	NT_037436	1803119	1806819
Cpr62Bb	48.3309	2	2	994	1472	1472	1416	1416	172	172	7	7	6	0	48.3309	56	NT_037436	1832636	1835166
Cpr62Bc	170.804	1	1	1133	5717	5717	5704	5704	660	660	7	7	3	0	170.804	183	NT_037436	1840278	1842080
YT521-B	27.8644	2	2	2798	2300	2300	2298	2298	91	91	7	7	4	0	27.8644	32	NT_037436	3371101	3374166
Ras64B	70.2448	1	1	1618	3374	3429	3295	3350	180	180	7	7	3	0	70.2448	77	NT_037436	4139078	4141398
axo	5.31766	1	1	6731	1115	1121	1055	1055	144	144	7	7	21	0	5.31766	5	NT_037436	4637434	4681458
Jon65Aiii	516.295	1	1	868	13209	13209	13209	13209	165	165	7	7	2	0	516.295	577.5	NT_037436	6043874	6044800
CG10472	278.042	1	1	927	7600	7600	7597	7597	914	914	7	7	3	0	278.042	316	NT_037436	6054477	6056006
CG32365	10.8668	1	1	2276	765	781	724	729	45	45	7	7	5	0	10.8668	11	NT_037436	7862144	7887914
exex	14.1304	1	1	2377	995	995	990	990	36	36	7	7	3	0	14.1304	17	NT_037436	7941291	7944667
CG7375	37.9449	1	1	912	1020	1022	1018	1020	124	124	7	7	4	0	37.9449	41	NT_037436	8189633	8190956
dpr10	7.85955	3	1	3544	908	925	821	821	87	87	7	7	11	0	7.85955	8	NT_037436	10140553	10179205
ect	4.2842	3	1	3722	576	576	470	470	32	32	7	7	11	0	4.2842	5	NT_037436	10183376	10194934
Cpr67Fa1	134.84	1	1	547	2005	2175	2004	2174	477	477	7	7	2	0	134.84	123	NT_037436	10883097	10883800
GRHRII	3.60883	1	1	3234	357	357	344	344	27	27	7	7	6	0	3.60883	3	NT_037436	12332216	12344640
ste14	7.36955	1	1	1243	270	270	270	270	9	9	7	7	3	0	7.36955	9	NT_037436	13011351	13012788
CG9384	8.05312	1	1	4432	1060	1060	1052	1052	32	32	7	7	4	0	8.05312	7	NT_037436	14755145	14760812
pHCl	2.44061	5	4	4921	470	489	354	354	68	68	7	7	20	0	2.44061	2	NT_037436	15844417	15892020
CG13044	442.96	1	1	605	7901	7901	7899	7899	695	695	7	7	2	0	442.96	540	NT_037436	16295591	16296260
CG4169	315.145	1	1	1686	15664	15664	15661	15661	1405	1405	7	7	4	0	315.145	370	NT_037436	16577224	16579211
blot	11.6015	4	3	4524	1634	1650	1547	1547	70	70	7	7	9	0	11.6015	11	NT_037436	17389124	17414612
CG6865	7.44018	1	1	798	176	176	175	175	14	14	7	7	3	0	7.44018	8	NT_037436	18857349	18858521
CG7017	581.546	1	1	1454	24935	24935	24923	24923	759	759	7	7	2	0	581.546	702.5	NT_037436	20203538	20205262
CG6597	20.7114	3	2	2064	1389	2933	1260	1260	183	183	7	7	9	0	20.7114	19	NT_037436	20292510	20302611
siz	23.5573	4	4	6936	5013	5013	4816	4816	193	193	7	7	10	0	23.5573	21	NT_037436	21027639	21068544
Ac78C	9.40709	1	1	6380	1812	2137	1769	1769	231	231	7	7	24	2	9.40709	10	NT_037436	21129545	21164991
CG9063	16.2699	1	1	4842	2322	2322	2322	2322	33	33	7	7	3	0	16.2699	17	NT_037436	22250847	22255995
CG17698	13.9092	3	1	2527	1307	1307	1036	1036	180	180	7	7	8	2	13.9092	5	NT_037436	23731058	23742158
CG3655	8.88419	2	2	5354	1493	1494	1401	1402	97	97	7	7	8	0	8.88419	8	NC_004354	967931	1028547
fs(1)K10	7.66134	1	1	3091	715	715	698	698	12	12	7	7	2	0	7.66134	9	NC_004354	2136137	2140079
Ilp6	12.0337	3	3	1108	400	400	393	393	35	35	7	7	5	0	12.0337	10	NC_004354	2225526	2227719
CG10260	20.1001	1	1	6593	3916	3916	3906	3906	196	196	7	7	10	0	20.1001	22	NC_004354	2519051	2527386
Tip60	12.1096	1	1	2345	808	838	807	837	72	72	7	7	5	0	12.1096	13	NC_004354	4008833	4011475
ctp	125.866	4	4	2492	9240	9266	9219	9245	634	634	7	7	7	0	125.866	84	NC_004354	4581834	4593918
MAPk-Ak2	48.0037	4	3	2268	3232	3232	3209	3209	184	184	7	7	7	0	48.0037	58	NC_004354	5653941	5658231
Rbcn-3A	34.2156	1	1	10470	10575	10575	10559	10559	715	715	7	7	15	0	34.2156	35	NC_004354	6135308	6149381
CG3842	31.2482	2	2	1621	1521	1521	1493	1493	22	22	7	7	3	0	31.2482	33	NC_004354	6233560	6237396
CG1677	35.6703	2	2	4321	4808	17755	4543	4543	234	234	7	7	8	0	35.6703	42	NC_004354	7175122	7299793
CG42593	12.7844	1	1	8041	3045	5356	3030	3030	145	145	7	7	11	0	12.7844	14	NC_004354	7831002	7847659
slpr	6.21396	4	2	5438	1002	1002	996	996	40	40	7	7	13	0	6.21396	6	NC_004354	8064408	8071187
ND75	150.606	2	2	2758	12243	12243	12243	12243	924	924	7	7	8	0	150.606	168	NC_004354	8142684	8145699
CG7033	57.1819	2	2	2203	3728	3728	3713	3713	262	262	7	7	6	0	57.1819	66	NC_004354	8983361	8986866
CG7065	8.02038	1	1	4044	976	976	956	956	14	14	7	7	3	0	8.02038	8	NC_004354	9036585	9041763
CG42262	7.8234	1	1	438	125	125	101	101	0	0	7	7	2	0	7.8234	9	NC_004354	9762219	9765597
Atg8a	261.192	1	1	1211	9478	9478	9323	9323	1141	1141	7	7	3	0	261.192	274	NC_004354	10658911	10662368
CG1637	14.7146	3	3	4752	2068	2068	2061	2061	150	150	7	7	10	0	14.7146	12	NC_004354	10764627	10771840
v	32.6949	1	1	1294	1249	1249	1247	1247	156	156	7	7	6	0	32.6949	39	NC_004354	10818023	10819671
CG2145	57.6514	1	1	2045	3476	3476	3475	3475	239	239	7	7	4	0	57.6514	67	NC_004354	10821432	10823745
Ptp10D	19.0062	4	3	8629	4935	4940	4834	4834	308	308	7	7	19	0	19.0062	20	NC_004354	11516061	11571371
wisp	3.0156	1	1	5119	457	457	455	455	12	12	7	7	9	0	3.0156	3	NC_004354	11787978	11793943
Fbxl4	5.82411	1	1	2901	499	499	498	498	69	69	7	7	10	0	5.82411	6	NC_004354	14128439	14131956
CG8949	20.9199	1	1	4515	2814	2814	2784	2784	349	349	7	7	15	0	20.9199	22	NC_004354	16963051	16971913
Fim	60.8752	3	3	4307	7827	7827	7728	7728	470	470	7	7	8	0	60.8752	48	NC_004354	17179736	17196011
X11L	12.6801	2	2	5279	1996	1997	1972	1973	154	154	7	7	13	0	12.6801	14	NC_004354	17493644	17500912
scu	92.7581	1	1	1049	2899	2899	2868	2868	263	263	7	7	2	0	92.7581	104	NC_004354	17985279	17986888
Pvf1	13.8423	2	2	1875	825	825	765	765	70	70	7	7	8	0	13.8423	14	NC_004354	18726736	18736934
CG8034	33.9272	2	1	2685	2751	2751	2685	2685	88	88	7	7	5	0	33.9272	38	NC_004354	19176553	19191753
CG14222	13.5874	1	1	1236	497	497	495	495	83	83	7	7	6	0	13.5874	14.5	NC_004354	19515479	19517105
obst-A	17.4079	1	1	1871	974	974	960	960	111	111	7	7	4	0	17.4079	14	NC_004354	20110934	20114254
Peritrophin-A	31.7563	2	2	1344	1274	1274	1258	1258	180	180	7	7	6	0	31.7563	40	NC_004354	20115727	20119273
Mgstl	50.6624	2	2	817	648	1223	645	1220	63	132	7	7	3	0	50.6624	61	NC_004354	20913516	20915134
CG34120	11.7978	3	3	6548	2307	2307	2277	2277	141	141	7	7	17	0	11.7978	12	NC_004354	20994980	21011281
CG2052	5.84624	2	1	3923	766	766	676	676	59	59	7	7	11	0	5.84624	5	NC_004353	396260	414016
CG32016	14.3657	6	0	3748	1603	1608	1587	1587	129	129	7	7	14	0	14.3657	13	NC_004353	972187	979094
CG11093	2.84085	2	2	2914	275	318	244	244	2	2	7	7	7	0	2.84085	1	NC_004353	982967	999048
toy	8.08704	1	1	2299	643	645	548	548	41	41	7	7	9	0	8.08704	7	NC_004353	1010354	1026929
CG32017	4.66848	2	1	3888	585	585	535	535	55	55	7	7	11	0	4.66848	2	NC_004353	1158454	1167149
MTF-1	17.8661	5	3	4060	2135	2295	2088	2138	37	38	6	15	7	0	17.8661	18	NT_037436	9423442	9431809
Rox8	21.005	4	4	3358	2082	2100	2061	2079	97	97	6	13	11	0	21.005	22	NT_033777	19868924	19873987
CG12393	10.481	3	2	1994	543	618	542	616	89	90	6	12	8	0	10.481	9	NT_033779	6047999	6050474
CG10137	4.81527	1	1	3234	347	916	301	459	33	34	6	11	8	0	4.81527	5	NT_033779	19526686	19532992
CG8920	12.8462	5	1	4569	1741	13160	1711	1730	110	110	6	11	11	0	12.8462	14	NT_033778	16193796	16213478
CG3563	10.9942	3	2	4956	1759	4386	1594	1606	64	64	6	10	11	1	10.9942	11	NT_033777	10567309	10619350
yuri	6.48931	9	2	4789	912	922	906	916	129	129	6	9	22	0	6.48931	2	NT_033779	15257267	15264690
CG4199	30.7767	7	6	3306	2998	3063	2971	2999	93	93	6	9	9	0	30.7767	34	NC_004354	1960468	1967511
BEAF-32	13.0269	2	2	1896	691	731	689	728	22	22	6	8	3	0	13.0269	8	NT_033778	10657975	10660135
CG31150	21.1634	1	1	4742	2989	3115	2957	2958	313	313	6	7	15	0	21.1634	23	NT_033777	11670188	11679301
dbr	12.4403	1	1	4039	1482	1482	1481	1481	37	37	6	6	5	0	12.4403	13	NT_033779	67044	71390
CG31974	30.8197	1	1	1725	1568	1568	1567	1567	59	59	6	6	4	0	30.8197	33	NT_033779	141077	142978
RpLP1	3148.4	1	1	631	58565	58565	58556	58556	5885	5885	6	6	2	0	3148.4	3171	NT_033779	419931	420706
cbt	48.2575	2	2	2886	4149	4149	4105	4105	40	40	6	6	3	0	48.2575	42	NT_033779	476437	479682
GluRIIC	13.8197	1	1	3000	1222	1222	1222	1222	129	129	6	6	11	0	13.8197	15	NT_033779	914090	917805
CG14342	8.69928	1	1	780	200	200	200	200	37	37	6	6	4	0	8.69928	10	NT_033779	1204241	1205254
CG17646	19.6738	2	2	3549	2099	2099	2058	2058	294	294	6	6	13	0	19.6738	21	NT_033779	1732526	1750613
CG31663	13.3943	1	1	3650	1589	1589	1441	1441	192	192	6	6	12	0	13.3943	14.5	NT_033779	1858609	1880644
CG3558	25.1654	3	2	4120	3080	3080	3056	3056	122	122	6	6	8	0	25.1654	27	NT_033779	2992964	2998614
CG3523	101.631	2	1	9037	27081	27081	27071	27071	734	734	6	6	7	0	101.631	108	NT_033779	3056615	3068184
CG15630	9.39738	1	1	2668	764	764	739	739	83	83	6	6	7	0	9.39738	10	NT_033779	4734592	4794040
CG34126	13.5614	1	1	5714	2305	2305	2284	2284	264	264	6	6	17	0	13.5614	14	NT_033779	4981646	4992436
RpL37A	1762.28	3	2	770	40002	40002	39996	39996	11095	11095	6	6	7	0	1762.28	1210	NT_033779	5070957	5072055
eIF-4a	977.042	4	0	1987	57236	57236	57222	57222	6562	6562	6	6	8	0	977.042	984	NT_033779	5981759	5985572
Muc26B	917.641	1	1	1668	52186	52186	45115	45115	397	397	6	6	2	0	917.641	909	NT_033779	6151971	6153701
nrv1	149.057	1	1	2191	9674	9674	9626	9626	594	594	6	6	4	0	149.057	151	NT_033779	6778554	6786856
CG7203	292.103	1	1	702	6046	6046	6044	6044	1334	1334	6	6	2	0	292.103	299.5	NT_033779	7752168	7753156
CG7115	12.8068	2	2	2673	1011	1011	1009	1009	96	96	6	6	7	0	12.8068	13	NT_033779	7821534	7825376
CG8451	5.56938	1	1	2656	443	447	432	436	74	74	6	6	10	0	5.56938	5	NT_033779	8200465	8205128
CG8360	27.3707	2	1	652	526	526	526	526	37	37	6	6	4	0	27.3707	31	NT_033779	8213179	8214135
Mur29B	34.3622	1	1	1872	1900	1900	1896	1896	134	134	6	6	4	0	34.3622	39	NT_033779	8352200	8355173
Pp2A-29B	87.8524	2	2	2443	6394	6394	6326	6326	357	357	6	6	9	0	87.8524	86	NT_033779	8366009	8370085
CG13101	17.4155	2	2	1539	811	816	790	790	131	131	6	6	8	0	17.4155	19	NT_033779	8977882	8984870
CG3838	29.1904	2	2	3352	2911	2911	2884	2884	128	128	6	6	5	0	29.1904	15	NT_033779	9568892	9573572
hgo	38.9048	1	1	1445	1658	1658	1657	1657	264	264	6	6	8	0	38.9048	44	NT_033779	11136395	11138567
l(2)01810	92.7997	1	1	2425	6664	6664	6633	6633	597	597	6	6	5	0	92.7997	109	NT_033779	12027440	12034123
CG9934	21.1653	2	2	4647	2904	2904	2899	2899	185	185	6	6	10	0	21.1653	23	NT_033779	13013388	13019434
cenG1A	17.8725	3	3	5338	3030	10507	2812	2812	214	214	6	6	10	0	17.8725	18	NT_033779	13835567	13898715
nimB4	36.2964	1	1	1475	1583	1583	1578	1578	71	71	6	6	3	0	36.2964	39	NT_033779	13968280	13969973
beat-IIIb	4.95811	2	1	3264	512	514	477	477	45	45	6	6	8	0	4.95811	5	NT_033779	16973091	16993999
Lim3	8.10137	2	2	3099	827	829	740	740	70	70	6	6	10	0	8.10137	9	NT_033779	19079234	19108108
CG10026	11.6007	3	2	2094	726	726	716	716	140	140	6	6	9	0	11.6007	3	NT_033779	19454256	19457726
CG8678	25.6884	1	1	2059	1645	1919	1559	1559	111	111	6	6	4	0	25.6884	30	NT_033779	21212693	21220567
Fis1	33.9272	5	1	924	925	925	924	924	289	289	6	6	9	0	33.9272	8	NT_033778	1491091	1492333
SdhB	192.392	1	1	1233	6857	7008	6841	6992	649	649	6	6	3	0	192.392	243	NT_033778	2695117	2696677
Cyp9b2	116.328	1	1	1663	5626	5703	5625	5702	231	231	6	6	4	0	116.328	124	NT_033778	3017782	3019640
pk	7.30265	3	3	6704	1676	5164	1443	1443	37	37	6	6	9	0	7.30265	7	NT_033778	3038207	3110885
Corin	7.38772	1	1	4822	1058	1058	1050	1050	113	113	6	6	14	0	7.38772	8	NT_033778	3433167	3448759
lin19	48.0004	4	3	3539	5046	5046	5007	5007	89	89	6	6	8	0	48.0004	56	NT_033778	3804361	3808482
CG11198	58.394	4	3	8381	14502	14502	14425	14425	791	791	6	6	16	0	58.394	63	NT_033778	3861620	3874729
Odc2	18.7521	1	1	1252	692	692	692	692	88	88	6	6	6	0	18.7521	21	NT_033778	3894769	3896569
sns	8.05627	2	2	8212	2122	2123	1949	1950	179	179	6	6	22	0	8.05627	8	NT_033778	4686022	4743142
CG8216	3.47464	1	1	1201	144	144	123	123	25	25	6	6	6	0	3.47464	4	NT_033778	4850669	4855687
CG1407	7.87274	3	3	3008	531	698	531	698	67	68	6	6	10	0	7.87274	7	NT_033778	5915948	5920393
psq	16.9135	12	4	6433	3314	3317	3205	3207	246	246	6	6	21	0	16.9135	16	NT_033778	6445409	6503753
Git	13.1305	1	1	2496	835	987	814	966	100	126	6	6	8	0	13.1305	15	NT_033778	6529323	6532925
CG7712	121.655	1	1	618	2216	2218	2214	2216	348	348	6	6	3	0	121.655	147	NT_033778	6784641	6785388
Buffy	7.97653	1	1	1259	358	398	296	296	45	45	6	6	5	0	7.97653	9	NT_033778	7566978	7576264
CG13188	15.2126	2	2	4563	2155	2156	2045	2046	247	247	6	6	11	0	15.2126	8	NT_033778	7826989	7854942
CG33013	1.23747	1	1	1974	73	75	70	72	7	7	6	6	10	0	1.23747	1	NT_033778	8250877	8253889
CG8785	47.1237	2	2	2175	3116	3116	3021	3021	190	190	6	6	6	0	47.1237	50	NT_033778	8528195	8535718
Drl-2	6.43235	1	1	4689	912	914	889	889	100	100	6	6	11	0	6.43235	7	NT_033778	8944081	8967043
PR2	6.95198	2	1	4441	1021	1380	910	910	42	42	6	6	9	1	6.95198	8	NT_033778	9030337	9040161
CG4734	74.9352	1	1	1011	2235	2235	2233	2233	247	247	6	6	3	0	74.9352	80	NT_033778	9184707	9185972
cbs	7.30237	1	1	2179	477	477	469	469	23	23	6	6	6	0	7.30237	8	NT_033778	9338169	9340898
Hsc70-5	130.287	1	1	2922	11226	11226	11221	11221	683	683	6	6	6	0	130.287	161	NT_033778	10140103	10143697
unc-5	11.6384	1	1	5014	1824	1830	1714	1720	85	85	6	6	10	0	11.6384	13	NT_033778	11237659	11255807
Iap2	39.0561	2	2	2130	2453	2453	2452	2452	158	158	6	6	5	0	39.0561	44	NT_033778	11819675	11822330
SP2353	20.4115	1	1	5166	3131	3131	3108	3108	392	392	6	6	15	0	20.4115	21	NT_033778	11919465	11933442
JhI-26	66.1011	1	1	1490	2908	2908	2903	2903	122	122	6	6	3	0	66.1011	71	NT_033778	12176830	12178838
CG4945	5.69562	3	2	2615	447	447	439	439	30	30	6	6	11	0	5.69562	6	NT_033778	12453552	12457627
Ef1beta	596.505	1	1	885	15560	15560	15560	15560	1265	1265	6	6	2	0	596.505	722	NT_033778	12755698	12756681
CG5002	21.8237	1	1	1993	1289	1289	1282	1282	177	177	6	6	9	0	21.8237	25	NT_033778	13637803	13640719
CG5009	23.8911	1	1	2532	1784	1784	1783	1783	181	181	6	6	8	0	23.8911	29	NT_033778	13648438	13652065
CG5036	28.3656	1	1	2861	2411	2411	2392	2392	214	214	6	6	7	0	28.3656	28	NT_033778	13680387	13685633
CG15096	56.0637	2	2	2207	3727	3727	3647	3647	156	156	6	6	5	0	56.0637	63	NT_033778	14695841	14702514
5-HT1B	1.87967	2	1	4007	226	292	211	222	18	18	6	6	9	0	1.87967	2	NT_033778	14909830	14920128
hppy	12.5044	2	2	5071	2011	2011	1869	1869	188	188	6	6	16	0	12.5044	13	NT_033778	15066259	15114705
sm	12.5529	6	3	3846	1541	1545	1423	1423	224	224	6	6	17	0	12.5529	13	NT_033778	15417414	15519007
CG4266	18.0154	2	2	4661	2487	2487	2475	2475	192	192	6	6	10	0	18.0154	20	NT_033778	17049218	17056163
CG10069	17.0339	3	3	2653	1340	1340	1332	1332	140	140	6	6	9	0	17.0339	19	NT_033778	17169805	17173174
Fkbp13	70.6015	2	2	1445	3047	3047	3007	3007	449	449	6	6	7	0	70.6015	84	NT_033778	17374670	17385431
[truncated: 12,771 more rows]
